# Supplementary material for: Switching on photoreactivity in Ti4-oxo clusters by increasing the size of 1,n-alkane diolate bridging ligands
Source: Chem Sci. 2025 Nov 27;17(3):1870–9. doi: 10.1039/d5sc08522e (PMC12658559; doi:10.1039/d5sc08522e)
Supplement: SC-017-D5SC08522E-s002 [file SC-017-D5SC08522E-s002.cif]

# Supplementary Information (SI) for Chemical Science.
# This journal is © The Royal Society of Chemistry 2025

####################################################################### 
# 
# This file contains crystal structure data downloaded from the 
# Cambridge Structural Database (CSD) hosted by the Cambridge 
# Crystallographic Data Centre (CCDC).
# 
# Full information about CCDC data access policies and citation 
# guidelines are available at http://www.ccdc.cam.ac.uk/access/V1 
# 
# Audit and citation data items may have been added by the CCDC. 
# Please retain this information to preserve the provenance of 
# this file and to allow appropriate attribution of the data. 
# 
#######################################################################

data_global
_database_code_depnum_ccdc_archive 'CCDC 2468340'
loop_
_audit_author_name
_audit_author_address
'Sebastian Pike'
;University of Warwick
United Kingdom
;
_audit_update_record             
;
2025-06-30 deposited with the CCDC.	2025-11-18 downloaded from the CCDC.
;

_refine_special_details          
;

One of the cyclohexyl groups displays disorder and was modelled over 
two positions and restrained to maintain sensible geometries
;

_audit_creation_date             2024-10-17
_audit_creation_method           CRYSTALS_ver_14.61_build_6999

_oxford_structure_analysis_title 'P_T135\SP_T135_auto.cif_od At 11:13 on 28/11'
_chemical_name_systematic        Ti4O4(O2PCy2)4(OCH2CH2O)2
_chemical_melting_point          'not measured'

_cell_length_a                   10.9490(3)
_cell_length_b                   16.7276(6)
_cell_length_c                   19.3212(8)
_cell_angle_alpha                71.619(4)
_cell_angle_beta                 79.491(3)
_cell_angle_gamma                73.873(3)
_cell_volume                     3208.5(2)

_symmetry_cell_setting           triclinic
_symmetry_space_group_name_H-M   'P -1 '
_symmetry_space_group_name_Hall  '-P 1'
loop_
_symmetry_equiv_pos_as_xyz
x,y,z
-x,-y,-z

loop_
_atom_type_symbol
_atom_type_scat_dispersion_real
_atom_type_scat_dispersion_imag
_atom_type_scat_Cromer_Mann_a1
_atom_type_scat_Cromer_Mann_b1
_atom_type_scat_Cromer_Mann_a2
_atom_type_scat_Cromer_Mann_b2
_atom_type_scat_Cromer_Mann_a3
_atom_type_scat_Cromer_Mann_b3
_atom_type_scat_Cromer_Mann_a4
_atom_type_scat_Cromer_Mann_b4
_atom_type_scat_Cromer_Mann_c
_atom_type_scat_source
Ti 0.2191 1.8069 9.7595 7.8508 7.3558 0.5000 1.6991 35.6338 1.9021 116.1050
1.2807 'International Tables Vol C 4.2.6.8 and 6.1.1.4'
O 0.0492 0.0322 3.0485 13.2771 2.2868 5.7011 1.5463 0.3239 0.8670 32.9089
0.2508 'International Tables Vol C 4.2.6.8 and 6.1.1.4'
P 0.2955 0.4335 6.4345 1.9067 4.1791 27.1570 1.7800 0.5260 1.4908 68.1645
1.1149 'International Tables Vol C 4.2.6.8 and 6.1.1.4'
C 0.0181 0.0091 2.3100 20.8439 1.0200 10.2075 1.5886 0.5687 0.8650 51.6512
0.2156 'International Tables Vol C 4.2.6.8 and 6.1.1.4'
H 0.0000 0.0000 0.4930 10.5109 0.3229 26.1257 0.1402 3.1424 0.0408 57.7998
0.0030 'International Tables Vol C 4.2.6.8 and 6.1.1.4'


_cell_formula_units_Z            2

# Given Formula = C52 H80 O12 P4 Ti4 
# Dc =      1.26 Fooo =   1272.00 Mu =     54.54 M =   1212.70
# Found Formula = C55.50 H102 O16 P4 Ti4 
# Dc =      1.39 FOOO =   1422.00 Mu =     55.50 M =   1340.91

_chemical_formula_sum            'C55.50 H102 O16 P4 Ti4'
_chemical_formula_moiety         'C55.50 H102 O16 P4 Ti4'
_chemical_compound_source        .
_chemical_formula_weight         1340.91


_cell_measurement_reflns_used    12777
_cell_measurement_theta_min      3
_cell_measurement_theta_max      73
_cell_measurement_temperature    100

_exptl_crystal_description       plate
_exptl_crystal_colour            colourless
_exptl_crystal_size_min          0.020
_exptl_crystal_size_mid          0.200
_exptl_crystal_size_max          0.200

_exptl_crystal_density_diffrn    1.388
_exptl_crystal_density_meas      'not measured'
_exptl_crystal_density_method    'not measured'
# Non-dispersive F(000): 
_exptl_crystal_F_000             1422
_exptl_absorpt_coefficient_mu    5.550

# Sheldrick geometric approximatio 0.33 0.89 
_exptl_absorpt_correction_type   multi-scan
_exptl_absorpt_process_details   
; 
 CrysAlisPro (Rigaku Oxford Diffraction, 2017) 
;
_exptl_absorpt_correction_T_min  0.51
_exptl_absorpt_correction_T_max  0.89
_diffrn_measurement_device_type  'Oxford Diffraction SuperNova'
_diffrn_measurement_device       Area
_diffrn_radiation_monochromator  'focussing mirrors'
_diffrn_radiation_type           'Cu K\a'
_diffrn_radiation_wavelength     1.54184
_diffrn_measurement_method       \w

# If a reference occurs more than once, delete the author 
# and date from subsequent references. 
_computing_data_collection       'SuperNova, (Oxford Diffraction, 2010)'
_computing_cell_refinement       
; 
 CrysAlisPro (Rigaku Oxford Diffraction, 2017) 
;
_computing_data_reduction        
; 
 CrysAlisPro (Rigaku Oxford Diffraction, 2017) 
;
_computing_structure_solution    'Superflip (Palatinus & Chapuis, 2007)'
_computing_structure_refinement  'CRYSTALS (Betteridge et al., 2003)'
_computing_publication_material  'CRYSTALS (Betteridge et al., 2003)'
_computing_molecular_graphics    'CAMERON (Watkin et al., 1996)'

_diffrn_standards_interval_time  .
_diffrn_standards_interval_count .
_diffrn_standards_number         0
_diffrn_standards_decay_%        .

_diffrn_ambient_temperature      100
_diffrn_reflns_number            59081
_diffrn_reflns_av_unetI/netI     0.105
_reflns_number_total             12915
_diffrn_reflns_av_R_equivalents  0.099
# Number of reflections without Friedels Law is 0 
# Number of reflections with Friedels Law is 12915 
# Theoretical number of reflections is about 28168 


_diffrn_reflns_theta_min         2.423
_diffrn_reflns_theta_max         80.603
_diffrn_measured_fraction_theta_max 0.919

_diffrn_reflns_theta_full        66.901
_diffrn_measured_fraction_theta_full 0.995


_diffrn_reflns_limit_h_min       -13
_diffrn_reflns_limit_h_max       11
_diffrn_reflns_limit_k_min       -21
_diffrn_reflns_limit_k_max       20
_diffrn_reflns_limit_l_min       -23
_diffrn_reflns_limit_l_max       23
_reflns_limit_h_min              -13
_reflns_limit_h_max              13
_reflns_limit_k_min              -19
_reflns_limit_k_max              21
_reflns_limit_l_min              0
_reflns_limit_l_max              23

_oxford_diffrn_Wilson_B_factor   4.96
_oxford_diffrn_Wilson_scale      1.15

_atom_sites_solution_primary     other #heavy,direct,difmap,geom,iterative
# _atom_sites_solution_secondary  difmap
_atom_sites_solution_hydrogens   difmap

_refine_diff_density_min         -0.66
_refine_diff_density_max         0.79


# The current dictionary definitions do not cover the 
# situation where the reflections used for refinement were 
# selected by a user-defined sigma threshold 


# The values actually used during refinement 
_oxford_refine_reflns_threshold_expression_ref I>-3.0\s(I)
_refine_ls_number_restraints     238
_refine_ls_number_parameters     776
_refine_ls_number_reflns         8497
_oxford_refine_ls_R_factor_ref   0.1074
_refine_ls_wR_factor_ref         0.2386
_refine_ls_goodness_of_fit_ref   0.9665
_refine_ls_shift/su_max          0.0042738
_refine_ls_shift/su_mean         0.0001471


# The values computed with all filters except I/sigma 
_oxford_reflns_number_all        12862
_refine_ls_R_factor_all          0.1519
_refine_ls_wR_factor_all         0.2966

# The values computed with a 2 sigma cutoff - a la SHELX 
_reflns_threshold_expression     I>2.0\s(I)
_reflns_number_gt                6420
_refine_ls_R_factor_gt           0.0839
_refine_ls_wR_factor_gt          0.2335


_refine_ls_structure_factor_coef Fsqd
_refine_ls_matrix_type           full
_refine_ls_hydrogen_treatment    noref #undef, noref, refall,
# refxyz, refU, constr or mixed
_refine_ls_weighting_scheme      calc
_refine_ls_weighting_details     
;
 Method= Modified Sheldrick 
 w=1/[\s^2^(F^2^) + ( 0.18P)^2^ + 0.25P] 
 ,where P=(max(Fo^2^,0) + 2Fc^2^)/3 
;

# Uequiv = arithmetic mean of Ui i.e. Ueqiv = (U1+U2+U3)/3

# Replace last . with number of unfound hydrogen atoms attached to an atom.

# ..._refinement_flags_... 
# . no refinement constraints           S special position constraint on site
# G rigid group refinement of site      R riding atom
# D distance or angle restraint on site T thermal displacement constraints
# U Uiso or Uij restraint (rigid bond)  P partial occupancy constraint


loop_
_atom_site_label
_atom_site_type_symbol
_atom_site_fract_x
_atom_site_fract_y
_atom_site_fract_z
_atom_site_U_iso_or_equiv
_atom_site_occupancy
_atom_site_adp_type
_atom_site_refinement_flags_posn
_atom_site_refinement_flags_adp
_atom_site_refinement_flags_occupancy
_atom_site_disorder_assembly
_atom_site_disorder_group
_atom_site_attached_hydrogens
C70 C 0.752(5) 0.173(4) 0.856(3) 0.2760 0.5000 Uani D . . 3 2 .
C71 C 0.692(2) 0.1233(19) 0.9109(15) 0.2558 1.0000 Uani D . . . . .
C72 C 0.632(2) 0.0461(18) 0.9268(14) 0.2409 1.0000 Uani D . . . . .
C73 C 0.536(2) 0.0318(15) 0.9936(14) 0.2313 1.0000 Uani D . . . . .
C10 C 0.8209(6) 0.0843(4) 0.5515(4) 0.0755 1.0000 Uani . . . . . .
C11 C 0.8730(7) 0.1344(5) 0.5889(5) 0.0791 1.0000 Uani . . . . . .
C12 C 0.8825(7) 0.0879(5) 0.6695(5) 0.0897 1.0000 Uani . . . . . .
C13 C 0.7533(8) 0.0739(5) 0.7081(5) 0.0906 1.0000 Uani . . . . . .
C14 C 0.6978(7) 0.0255(5) 0.6713(5) 0.0886 1.0000 Uani . . . . . .
C15 C 0.6898(6) 0.0699(4) 0.5908(5) 0.0823 1.0000 Uani . . . . . .
C16 C 0.7437(7) 0.0905(4) 0.4092(5) 0.0873 1.0000 Uani . . . . . .
C17 C 0.6066(8) 0.1170(5) 0.4052(6) 0.1022 1.0000 Uani . . . . . .
C18 C 0.5670(7) 0.0769(5) 0.3530(6) 0.0972 1.0000 Uani . . . . . .
C19 C 0.6220(8) -0.0216(5) 0.3736(7) 0.1193 1.0000 Uani . . . . . .
C20 C 0.7561(9) -0.0469(5) 0.3779(7) 0.1211 1.0000 Uani . . . . . .
C21 C 0.7981(7) -0.0073(4) 0.4291(5) 0.0851 1.0000 Uani . . . . . .
C22 C 1.0217(7) 0.1305(5) 0.1507(5) 0.0824 1.0000 Uani . . . . . .
C23 C 0.8931(8) 0.1151(5) 0.1911(5) 0.0932 1.0000 Uani . . . . . .
C24 C 0.8538(10) 0.0494(7) 0.1648(7) 0.1151 1.0000 Uani . . . . . .
C25 C 0.8497(9) 0.0751(7) 0.0861(7) 0.1198 1.0000 Uani . . . . . .
C26 C 0.9748(10) 0.0915(7) 0.0439(6) 0.1263 1.0000 Uani . . . . . .
C27 C 1.0163(8) 0.1579(6) 0.0697(5) 0.1002 1.0000 Uani . . . . . .
C34 C 1.1438(8) 0.5402(5) 0.1132(5) 0.0906 1.0000 Uani . . . . . .
C35 C 1.2053(9) 0.6101(7) 0.1131(6) 0.1222 1.0000 Uani . . . . . .
C36 C 1.3396(10) 0.5989(8) 0.0671(8) 0.1377 1.0000 Uani . . . . . .
C37 C 1.3261(10) 0.5995(7) -0.0089(6) 0.1181 1.0000 Uani . . . . . .
C38 C 1.2667(10) 0.5310(8) -0.0086(6) 0.1219 1.0000 Uani . . . . . .
C39 C 1.1348(9) 0.5391(7) 0.0351(5) 0.1081 1.0000 Uani . . . . . .
C46 C 0.8207(6) 0.4458(4) 0.5481(4) 0.0709 1.0000 Uani . . . . . .
C47 C 0.9214(6) 0.3595(4) 0.5626(4) 0.0716 1.0000 Uani . . . . . .
C48 C 0.9498(7) 0.3260(5) 0.6415(5) 0.0848 1.0000 Uani . . . . . .
C49 C 0.8285(7) 0.3194(5) 0.6949(4) 0.0845 1.0000 Uani . . . . . .
C50 C 0.7356(7) 0.4048(5) 0.6836(5) 0.0846 1.0000 Uani . . . . . .
C51 C 0.7017(7) 0.4431(5) 0.6050(5) 0.0843 1.0000 Uani . . . . . .
C52 C 0.6648(6) 0.5813(4) 0.4387(5) 0.0722 1.0000 Uani . . . . . .
C53 C 0.7187(7) 0.6513(4) 0.4515(5) 0.0819 1.0000 Uani . . . . . .
C54 C 0.6231(7) 0.7402(4) 0.4321(5) 0.0842 1.0000 Uani . . . . . .
C55 C 0.5923(7) 0.7660(4) 0.3551(5) 0.0837 1.0000 Uani . . . . . .
C56 C 0.5340(7) 0.6973(4) 0.3434(5) 0.0933 1.0000 Uani . . . . . .
C57 C 0.6256(7) 0.6080(4) 0.3614(5) 0.0837 1.0000 Uani . . . . . .
C1 C 1.2673(7) 0.3210(5) 0.3679(5) 0.0880 1.0000 Uani . . . . . .
C2 C 1.2461(7) 0.2347(5) 0.4140(5) 0.0909 1.0000 Uani . . . . . .
C3 C 0.5904(9) 0.3898(7) 0.2182(6) 0.1174 1.0000 Uani . . . . . .
C4 C 0.5383(8) 0.4222(7) 0.2788(7) 0.1081 1.0000 Uani . . . . . .
O1 O 0.9421(4) 0.3129(2) 0.4015(2) 0.0591 1.0000 Uani . . . . . .
O2 O 1.0430(4) 0.3395(3) 0.2724(3) 0.0675 1.0000 Uani . . . . . .
O3 O 0.8401(4) 0.2783(2) 0.3058(2) 0.0615 1.0000 Uani . . . . . .
O4 O 0.8172(4) 0.4332(2) 0.2996(2) 0.0635 1.0000 Uani . . . . . .
O5 O 0.7310(4) 0.2346(2) 0.4501(3) 0.0634 1.0000 Uani . . . . . .
O6 O 0.9504(4) 0.1382(3) 0.4189(3) 0.0710 1.0000 Uani . . . . . .
O7 O 1.0725(4) 0.1710(3) 0.2657(3) 0.0735 1.0000 Uani . . . . . .
O8 O 0.9718(4) 0.2945(3) 0.1613(3) 0.0743 1.0000 Uani . . . . . .
O9 O 0.9347(5) 0.4737(3) 0.1555(3) 0.0782 1.0000 Uani . . . . . .
O10 O 1.0145(4) 0.5194(3) 0.2503(3) 0.0739 1.0000 Uani . . . . . .
O11 O 0.9020(4) 0.4852(3) 0.4039(2) 0.0642 1.0000 Uani . . . . . .
O12 O 0.7127(4) 0.4117(2) 0.4482(3) 0.0649 1.0000 Uani . . . . . .
O13 O 1.1553(4) 0.3874(3) 0.3647(3) 0.0726 1.0000 Uani . . . . . .
O14 O 1.1761(4) 0.2012(3) 0.3798(3) 0.0766 1.0000 Uani . . . . . .
O15 O 0.7177(4) 0.3969(3) 0.1909(3) 0.0836 1.0000 Uani . . . . . .
O16 O 0.5934(4) 0.3770(3) 0.3433(3) 0.0730 1.0000 Uani . . . . . .
P1 P 0.81230(16) 0.14237(10) 0.45575(11) 0.0682 1.0000 Uani . . . . . .
P2 P 1.06673(17) 0.20780(11) 0.18415(12) 0.0723 1.0000 Uani . . . . . .
P3 P 0.99103(18) 0.53981(11) 0.17113(12) 0.0766 1.0000 Uani . . . . . .
P4 P 0.77968(15) 0.47755(10) 0.45692(11) 0.0649 1.0000 Uani . . . . . .
Ti1 Ti 0.75066(10) 0.34504(7) 0.37514(7) 0.0620 1.0000 Uani . . . . . .
Ti2 Ti 1.02122(11) 0.23252(7) 0.34577(7) 0.0640 1.0000 Uani . . . . . .
Ti3 Ti 0.99645(11) 0.41427(7) 0.33568(7) 0.0627 1.0000 Uani . . . . . .
Ti4 Ti 0.87180(11) 0.37302(7) 0.22408(7) 0.0680 1.0000 Uani . . . . . .
C280 C 1.2269(6) 0.2188(5) 0.1418(6) 0.0847 0.712(13) Uani D . P 1 1 .
C281 C 1.215(3) 0.218(2) 0.1405(15) 0.1590 0.288(13) Uani D . P 1 2 .
C290 C 1.2615(7) 0.2952(5) 0.1487(6) 0.1003 0.712(13) Uani D . P 1 1 .
C291 C 1.232(2) 0.291(2) 0.0747(15) 0.1619 0.288(13) Uani D . P 1 2 .
C300 C 1.3955(8) 0.3053(4) 0.1101(6) 0.1102 0.712(13) Uani D . P 1 1 .
C301 C 1.373(3) 0.281(3) 0.0378(12) 0.1758 0.288(13) Uani D . P 1 2 .
C310 C 1.4897(6) 0.2234(6) 0.1428(6) 0.1143 0.712(13) Uani D . P 1 1 .
C311 C 1.455(3) 0.272(3) 0.0950(17) 0.1815 0.288(13) Uani D . P 1 2 .
C320 C 1.4641(7) 0.1488(5) 0.1254(6) 0.1169 0.712(13) Uani D . P 1 1 .
C321 C 1.450(3) 0.190(3) 0.1553(17) 0.1751 0.288(13) Uani D . P 1 2 .
C330 C 1.3284(7) 0.1386(4) 0.1634(6) 0.0971 0.712(13) Uani D . P 1 1 .
C331 C 1.310(3) 0.201(3) 0.1923(11) 0.1681 0.288(13) Uani D . P 1 2 .
C401 C 0.8845(9) 0.6447(5) 0.1420(6) 0.1047 1.0000 Uani . . . . . .
C410 C 0.8949(9) 0.7097(6) 0.1780(6) 0.1154 1.0000 Uani . . . . . .
C451 C 0.7512(10) 0.6430(7) 0.1410(8) 0.1411 1.0000 Uani . . . . . .
C421 C 0.8123(13) 0.8004(7) 0.1507(8) 0.1435 1.0000 Uani . . . . . .
C431 C 0.6799(13) 0.7970(8) 0.1472(9) 0.1600 1.0000 Uani . . . . . .
C441 C 0.6664(11) 0.7334(9) 0.1103(8) 0.1553 1.0000 Uani . . . . . .
H722 H 0.6984 -0.0074 0.9328 0.3060 1.0000 Uiso . . . . . .
H721 H 0.5857 0.0570 0.8858 0.3060 1.0000 Uiso . . . . . .
H101 H 0.8811 0.0295 0.5548 0.0917 1.0000 Uiso . . . . . .
H112 H 0.9573 0.1399 0.5652 0.0957 1.0000 Uiso . . . . . .
H111 H 0.8163 0.1918 0.5844 0.0961 1.0000 Uiso . . . . . .
H121 H 0.9117 0.1227 0.6924 0.1080 1.0000 Uiso . . . . . .
H122 H 0.9431 0.0330 0.6743 0.1077 1.0000 Uiso . . . . . .
H132 H 0.7623 0.0425 0.7582 0.1087 1.0000 Uiso . . . . . .
H131 H 0.6953 0.1301 0.7053 0.1090 1.0000 Uiso . . . . . .
H142 H 0.7548 -0.0318 0.6760 0.1066 1.0000 Uiso . . . . . .
H141 H 0.6145 0.0192 0.6953 0.1070 1.0000 Uiso . . . . . .
H152 H 0.6286 0.1253 0.5865 0.0992 1.0000 Uiso . . . . . .
H151 H 0.6607 0.0353 0.5692 0.0989 1.0000 Uiso . . . . . .
H161 H 0.7764 0.1112 0.3574 0.1049 1.0000 Uiso . . . . . .
H171 H 0.5658 0.0949 0.4553 0.1193 1.0000 Uiso . . . . . .
H172 H 0.5785 0.1787 0.3894 0.1190 1.0000 Uiso . . . . . .
H182 H 0.5992 0.1016 0.3029 0.1170 1.0000 Uiso . . . . . .
H181 H 0.4733 0.0893 0.3562 0.1170 1.0000 Uiso . . . . . .
H191 H 0.5736 -0.0601 0.3811 0.1422 1.0000 Uiso . . . . . .
H201 H 0.8118 -0.0834 0.3533 0.1425 1.0000 Uiso . . . . . .
H211 H 0.8912 -0.0195 0.4240 0.1021 1.0000 Uiso . . . . . .
H212 H 0.7674 -0.0321 0.4791 0.1021 1.0000 Uiso . . . . . .
H221 H 1.0858 0.0749 0.1632 0.1002 1.0000 Uiso . . . . . .
H231 H 0.8974 0.0950 0.2440 0.1150 1.0000 Uiso . . . . . .
H232 H 0.8303 0.1701 0.1778 0.1149 1.0000 Uiso . . . . . .
H241 H 0.9166 -0.0075 0.1783 0.1400 1.0000 Uiso . . . . . .
H242 H 0.7695 0.0404 0.1897 0.1399 1.0000 Uiso . . . . . .
H252 H 0.7821 0.1284 0.0729 0.1419 1.0000 Uiso . . . . . .
H251 H 0.8274 0.0296 0.0722 0.1421 1.0000 Uiso . . . . . .
H261 H 1.0402 0.0365 0.0542 0.1571 1.0000 Uiso . . . . . .
H262 H 0.9661 0.1136 -0.0077 0.1571 1.0000 Uiso . . . . . .
H271 H 1.1025 0.1632 0.0464 0.1220 1.0000 Uiso . . . . . .
H272 H 0.9559 0.2129 0.0568 0.1219 1.0000 Uiso . . . . . .
H341 H 1.2041 0.4853 0.1362 0.1100 1.0000 Uiso . . . . . .
H352 H 1.2160 0.6066 0.1631 0.1491 1.0000 Uiso . . . . . .
H351 H 1.1521 0.6668 0.0905 0.1491 1.0000 Uiso . . . . . .
H361 H 1.3783 0.6447 0.0660 0.1621 1.0000 Uiso . . . . . .
H362 H 1.3950 0.5417 0.0919 0.1619 1.0000 Uiso . . . . . .
H372 H 1.4107 0.5911 -0.0357 0.1442 1.0000 Uiso . . . . . .
H371 H 1.2725 0.6547 -0.0320 0.1443 1.0000 Uiso . . . . . .
H382 H 1.3203 0.4732 0.0146 0.1440 1.0000 Uiso . . . . . .
H381 H 1.2603 0.5336 -0.0587 0.1440 1.0000 Uiso . . . . . .
H392 H 1.0799 0.5942 0.0119 0.1290 1.0000 Uiso . . . . . .
H391 H 1.0988 0.4919 0.0364 0.1292 1.0000 Uiso . . . . . .
H461 H 0.8594 0.4902 0.5530 0.0879 1.0000 Uiso . . . . . .
H471 H 0.9997 0.3665 0.5320 0.0869 1.0000 Uiso . . . . . .
H472 H 0.8894 0.3161 0.5528 0.0868 1.0000 Uiso . . . . . .
H482 H 0.9914 0.3642 0.6512 0.1013 1.0000 Uiso . . . . . .
H481 H 1.0094 0.2689 0.6482 0.1008 1.0000 Uiso . . . . . .
H492 H 0.8511 0.2985 0.7451 0.1031 1.0000 Uiso . . . . . .
H491 H 0.7906 0.2777 0.6855 0.1029 1.0000 Uiso . . . . . .
H501 H 0.7714 0.4447 0.6957 0.1041 1.0000 Uiso . . . . . .
H502 H 0.6573 0.3972 0.7159 0.1041 1.0000 Uiso . . . . . .
H512 H 0.6479 0.5025 0.5985 0.0998 1.0000 Uiso . . . . . .
H511 H 0.6556 0.4072 0.5957 0.1003 1.0000 Uiso . . . . . .
H521 H 0.5880 0.5762 0.4725 0.0890 1.0000 Uiso . . . . . .
H531 H 0.7385 0.6344 0.5015 0.0979 1.0000 Uiso . . . . . .
H532 H 0.7969 0.6544 0.4188 0.0981 1.0000 Uiso . . . . . .
H542 H 0.6622 0.7821 0.4386 0.1020 1.0000 Uiso . . . . . .
H541 H 0.5458 0.7374 0.4654 0.1019 1.0000 Uiso . . . . . .
H551 H 0.5317 0.8217 0.3451 0.1039 1.0000 Uiso . . . . . .
H552 H 0.6698 0.7708 0.3213 0.1040 1.0000 Uiso . . . . . .
H561 H 0.4565 0.6925 0.3780 0.1119 1.0000 Uiso . . . . . .
H562 H 0.5128 0.7131 0.2941 0.1120 1.0000 Uiso . . . . . .
H572 H 0.7004 0.6084 0.3269 0.1010 1.0000 Uiso . . . . . .
H571 H 0.5827 0.5665 0.3578 0.1011 1.0000 Uiso . . . . . .
H12 H 1.3308 0.3356 0.3877 0.1050 1.0000 Uiso . . . . . .
H11 H 1.3002 0.3170 0.3179 0.1049 1.0000 Uiso . . . . . .
H21 H 1.3272 0.1944 0.4239 0.1101 1.0000 Uiso . . . . . .
H22 H 1.1960 0.2430 0.4603 0.1099 1.0000 Uiso . . . . . .
H32 H 0.5377 0.4204 0.1781 0.1419 1.0000 Uiso . . . . . .
H31 H 0.5891 0.3278 0.2330 0.1421 1.0000 Uiso . . . . . .
H42 H 0.5501 0.4815 0.2643 0.1285 1.0000 Uiso . . . . . .
H41 H 0.4469 0.4254 0.2871 0.1278 1.0000 Uiso . . . . . .
H2801 H 1.2246 0.2314 0.0879 0.1111 0.712(13) Uiso . . P 1 1 .
H2811 H 1.2487 0.1639 0.1186 0.1680 0.288(13) Uiso . . P 1 2 .
H2901 H 1.2620 0.2882 0.2006 0.1271 0.712(13) Uiso . . P 1 1 .
H2902 H 1.1988 0.3469 0.1279 0.1270 0.712(13) Uiso . . P 1 1 .
H2911 H 1.2111 0.3416 0.0948 0.1730 0.288(13) Uiso . . P 1 2 .
H2912 H 1.1785 0.2960 0.0425 0.1730 0.288(13) Uiso . . P 1 2 .
H3001 H 1.4153 0.3546 0.1180 0.1410 0.712(13) Uiso . . P 1 1 .
H3002 H 1.3981 0.3131 0.0574 0.1408 0.712(13) Uiso . . P 1 1 .
H3011 H 1.3818 0.3354 0.0010 0.1880 0.288(13) Uiso . . P 1 2 .
H3012 H 1.3997 0.2334 0.0220 0.1880 0.288(13) Uiso . . P 1 2 .
H3101 H 1.5747 0.2276 0.1236 0.1450 0.712(13) Uiso . . P 1 1 .
H3102 H 1.4795 0.2129 0.1966 0.1450 0.712(13) Uiso . . P 1 1 .
H3111 H 1.5432 0.2688 0.0779 0.1940 0.288(13) Uiso . . P 1 2 .
H3112 H 1.4240 0.3177 0.1218 0.1941 0.288(13) Uiso . . P 1 2 .
H3201 H 1.5267 0.0957 0.1434 0.1480 0.712(13) Uiso . . P 1 1 .
H3202 H 1.4642 0.1609 0.0724 0.1481 0.712(13) Uiso . . P 1 1 .
H3212 H 1.5124 0.1737 0.1907 0.1860 0.288(13) Uiso . . P 1 2 .
H3211 H 1.4761 0.1367 0.1331 0.1860 0.288(13) Uiso . . P 1 2 .
H3301 H 1.3294 0.1227 0.2157 0.1250 0.712(13) Uiso . . P 1 1 .
H3302 H 1.3079 0.0937 0.1491 0.1250 0.712(13) Uiso . . P 1 1 .
H3311 H 1.2960 0.2383 0.2145 0.1790 0.288(13) Uiso . . P 1 2 .
H3312 H 1.3076 0.1378 0.2299 0.1790 0.288(13) Uiso . . P 1 2 .
H4011 H 0.9296 0.6609 0.0852 0.1192 1.0000 Uiso . . . . . .
H4101 H 0.9771 0.7126 0.1720 0.1239 1.0000 Uiso . . . . . .
H4102 H 0.8574 0.6903 0.2282 0.1241 1.0000 Uiso . . . . . .
H4512 H 0.7140 0.6243 0.1933 0.1329 1.0000 Uiso . . . . . .
H4511 H 0.7488 0.6124 0.1127 0.1328 1.0000 Uiso . . . . . .
H4211 H 0.8156 0.8324 0.1766 0.1420 1.0000 Uiso . . . . . .
H4212 H 0.8496 0.8220 0.0955 0.1420 1.0000 Uiso . . . . . .
H4312 H 0.6206 0.8629 0.1243 0.1510 1.0000 Uiso . . . . . .
H4311 H 0.6262 0.7888 0.2002 0.1513 1.0000 Uiso . . . . . .
H4412 H 0.6998 0.7550 0.0587 0.1450 1.0000 Uiso . . . . . .
H4411 H 0.5829 0.7311 0.1156 0.1451 1.0000 Uiso . . . . . .
H731 H 0.5852 0.0135 1.0358 0.3010 1.0000 Uiso . . . . . .
H732 H 0.4753 0.0865 0.9922 0.3011 1.0000 Uiso . . . . . .
H711 H 0.7707 0.1099 0.8623 0.4090 0.5000 Uiso . . . 3 1 .
H712 H 0.7359 0.1075 0.9682 0.4090 0.5000 Uiso . . . 3 1 .
H713 H 0.6080 0.1836 0.8981 0.4090 0.5000 Uiso . . . 3 1 .
H714 H 0.7700 0.0880 0.9357 0.3270 0.5000 Uiso . . . 3 2 .
H715 H 0.6353 0.1537 0.9428 0.3270 0.5000 Uiso . . . 3 2 .
H701 H 0.7865 0.2026 0.8810 0.3463 0.5000 Uiso . . . 3 2 .
H702 H 0.8113 0.1447 0.8286 0.3463 0.5000 Uiso . . . 3 2 .
H703 H 0.6796 0.2089 0.8354 0.3463 0.5000 Uiso . . . 3 2 .
loop_
_atom_site_aniso_label
_atom_site_aniso_U_11
_atom_site_aniso_U_22
_atom_site_aniso_U_33
_atom_site_aniso_U_23
_atom_site_aniso_U_13
_atom_site_aniso_U_12
C70 0.28(3) 0.30(3) 0.26(3) -0.09(2) -0.08(2) -0.05(2)
C71 0.260(19) 0.29(2) 0.251(19) -0.097(19) -0.096(15) -0.056(15)
C72 0.243(18) 0.272(18) 0.237(17) -0.096(18) -0.081(13) -0.043(14)
C73 0.25(2) 0.253(19) 0.233(17) -0.105(19) -0.088(14) -0.037(15)
C10 0.073(4) 0.051(4) 0.097(6) -0.014(4) -0.005(4) -0.015(3)
C11 0.075(4) 0.066(4) 0.096(6) -0.018(4) -0.010(4) -0.020(3)
C12 0.081(5) 0.084(5) 0.100(7) -0.019(5) -0.019(5) -0.015(4)
C13 0.092(5) 0.081(5) 0.082(6) -0.009(5) -0.008(4) -0.010(4)
C14 0.077(4) 0.078(5) 0.097(7) -0.009(5) -0.002(4) -0.018(4)
C15 0.071(4) 0.061(4) 0.107(7) -0.014(4) -0.007(4) -0.014(3)
C16 0.079(4) 0.058(4) 0.132(8) -0.036(5) -0.025(5) -0.007(3)
C17 0.099(5) 0.058(4) 0.165(9) -0.044(5) -0.035(6) -0.014(4)
C18 0.078(4) 0.078(5) 0.150(9) -0.038(5) -0.028(5) -0.024(4)
C19 0.101(6) 0.070(5) 0.213(12) -0.064(6) -0.036(7) -0.021(4)
C20 0.109(6) 0.062(5) 0.210(12) -0.065(6) -0.033(7) -0.007(4)
C21 0.082(4) 0.054(4) 0.127(7) -0.033(4) -0.019(5) -0.013(3)
C22 0.089(5) 0.074(5) 0.096(6) -0.038(5) -0.005(4) -0.027(4)
C23 0.100(5) 0.094(5) 0.099(7) -0.031(5) 0.000(5) -0.046(5)
C24 0.125(7) 0.125(8) 0.122(9) -0.042(7) -0.002(6) -0.072(6)
C25 0.110(7) 0.135(8) 0.153(11) -0.073(8) -0.013(7) -0.054(6)
C26 0.134(8) 0.153(9) 0.139(9) -0.089(8) -0.010(7) -0.056(7)
C27 0.111(6) 0.107(6) 0.106(8) -0.051(6) 0.000(5) -0.047(5)
C34 0.101(5) 0.089(5) 0.078(6) -0.005(5) -0.002(5) -0.041(4)
C35 0.114(7) 0.119(8) 0.143(10) -0.036(7) 0.005(6) -0.053(6)
C36 0.104(7) 0.169(11) 0.158(11) -0.068(9) 0.019(7) -0.057(7)
C37 0.123(7) 0.120(8) 0.105(8) -0.020(7) -0.000(6) -0.040(6)
C38 0.117(7) 0.141(9) 0.110(8) -0.028(7) -0.007(6) -0.047(7)
C39 0.109(6) 0.127(8) 0.084(7) -0.012(6) -0.005(5) -0.043(6)
C46 0.069(4) 0.065(4) 0.086(5) -0.027(4) 0.009(4) -0.030(3)
C47 0.070(4) 0.072(4) 0.076(5) -0.016(4) -0.005(4) -0.027(3)
C48 0.079(4) 0.074(4) 0.108(7) -0.029(5) -0.005(4) -0.028(4)
C49 0.091(5) 0.086(5) 0.080(6) -0.016(4) -0.004(4) -0.038(4)
C50 0.093(5) 0.080(5) 0.090(6) -0.027(5) 0.005(5) -0.041(4)
C51 0.084(5) 0.079(5) 0.099(7) -0.032(5) 0.008(5) -0.038(4)
C52 0.070(4) 0.054(4) 0.100(6) -0.027(4) -0.005(4) -0.023(3)
C53 0.087(4) 0.062(4) 0.112(7) -0.036(4) -0.013(4) -0.028(3)
C54 0.082(4) 0.054(4) 0.122(7) -0.032(5) -0.006(5) -0.020(3)
C55 0.083(4) 0.058(4) 0.115(7) -0.024(4) -0.007(5) -0.026(3)
C56 0.083(4) 0.059(4) 0.146(8) -0.029(5) -0.020(5) -0.022(4)
C57 0.078(4) 0.055(4) 0.124(7) -0.027(4) -0.019(5) -0.018(3)
C1 0.067(4) 0.098(6) 0.111(7) -0.042(5) -0.010(4) -0.024(4)
C2 0.079(4) 0.080(5) 0.115(7) -0.030(5) -0.025(5) -0.009(4)
C3 0.093(6) 0.149(9) 0.117(9) -0.037(7) -0.029(6) -0.028(6)
C4 0.085(5) 0.113(7) 0.123(9) -0.025(7) -0.023(6) -0.018(5)
O1 0.068(2) 0.049(2) 0.066(3) -0.018(2) -0.005(2) -0.0199(18)
O2 0.077(3) 0.060(2) 0.069(3) -0.019(2) -0.005(2) -0.023(2)
O3 0.070(2) 0.051(2) 0.069(3) -0.017(2) -0.011(2) -0.0204(19)
O4 0.074(2) 0.049(2) 0.069(3) -0.013(2) -0.010(2) -0.0190(19)
O5 0.065(2) 0.044(2) 0.083(3) -0.015(2) -0.009(2) -0.0163(18)
O6 0.072(3) 0.050(2) 0.087(4) -0.015(2) -0.003(2) -0.0147(19)
O7 0.082(3) 0.060(3) 0.082(4) -0.029(3) -0.003(3) -0.016(2)
O8 0.090(3) 0.075(3) 0.066(3) -0.025(3) -0.010(2) -0.026(2)
O9 0.100(3) 0.068(3) 0.068(3) -0.009(2) -0.009(3) -0.033(2)
O10 0.089(3) 0.059(3) 0.072(3) -0.007(2) 0.003(3) -0.036(2)
O11 0.070(2) 0.056(2) 0.072(3) -0.021(2) 0.001(2) -0.025(2)
O12 0.068(2) 0.045(2) 0.088(3) -0.022(2) -0.003(2) -0.0231(18)
O13 0.069(3) 0.074(3) 0.082(3) -0.026(3) -0.002(2) -0.026(2)
O14 0.072(3) 0.071(3) 0.089(4) -0.028(3) -0.006(3) -0.016(2)
O15 0.079(3) 0.087(3) 0.088(4) -0.021(3) -0.020(3) -0.022(2)
O16 0.070(2) 0.058(2) 0.091(4) -0.014(3) -0.020(3) -0.016(2)
P1 0.0728(10) 0.0469(9) 0.0847(14) -0.0148(9) -0.0101(9) -0.0168(7)
P2 0.0804(11) 0.0644(10) 0.0782(14) -0.0251(10) -0.0064(10) -0.0221(9)
P3 0.0895(12) 0.0595(10) 0.0781(14) -0.0074(10) -0.0070(11) -0.0281(9)
P4 0.0667(9) 0.0517(9) 0.0817(13) -0.0221(9) -0.0020(9) -0.0224(7)
Ti1 0.0666(7) 0.0451(6) 0.0771(9) -0.0154(6) -0.0111(6) -0.0173(5)
Ti2 0.0695(7) 0.0520(6) 0.0708(9) -0.0176(6) -0.0059(6) -0.0155(5)
Ti3 0.0700(7) 0.0525(6) 0.0686(9) -0.0156(6) -0.0033(6) -0.0234(5)
Ti4 0.0781(7) 0.0556(7) 0.0727(9) -0.0149(6) -0.0114(6) -0.0208(6)
C280 0.072(5) 0.070(5) 0.121(8) -0.034(5) -0.012(5) -0.023(4)
C281 0.165(18) 0.25(3) 0.082(15) -0.001(16) 0.007(13) -0.14(2)
C290 0.086(5) 0.075(5) 0.144(9) -0.034(6) -0.004(5) -0.028(4)
C291 0.167(18) 0.25(3) 0.086(15) 0.001(16) 0.014(13) -0.141(19)
C300 0.083(5) 0.082(6) 0.166(9) -0.033(6) -0.000(6) -0.029(4)
C301 0.174(18) 0.26(3) 0.099(16) 0.005(16) 0.019(12) -0.14(2)
C310 0.079(5) 0.085(6) 0.168(9) -0.016(6) -0.004(6) -0.029(4)
C311 0.177(18) 0.26(3) 0.107(16) 0.006(16) 0.011(13) -0.13(2)
C320 0.081(5) 0.084(6) 0.165(9) -0.021(6) 0.004(6) -0.013(5)
C321 0.173(18) 0.26(3) 0.099(16) 0.004(16) 0.004(13) -0.13(2)
C330 0.074(5) 0.069(5) 0.142(8) -0.027(5) 0.003(5) -0.020(4)
C331 0.167(18) 0.26(3) 0.093(15) 0.002(16) 0.001(13) -0.14(2)
C401 0.109(6) 0.079(5) 0.132(8) -0.036(6) -0.013(6) -0.024(5)
C410 0.127(7) 0.071(5) 0.146(9) -0.031(6) -0.009(6) -0.023(5)
C451 0.121(8) 0.091(6) 0.213(14) -0.045(8) -0.048(8) -0.005(6)
C421 0.158(10) 0.094(7) 0.170(12) -0.043(8) -0.019(9) -0.009(7)
C431 0.146(10) 0.119(9) 0.195(14) -0.055(9) -0.027(9) 0.020(8)
C441 0.124(8) 0.138(10) 0.197(14) -0.063(10) -0.042(8) 0.014(7)

_refine_ls_extinction_method     None
_oxford_refine_ls_scale          0.964(6)
loop_
_geom_bond_atom_site_label_1
_geom_bond_site_symmetry_1
_geom_bond_atom_site_label_2
_geom_bond_site_symmetry_2
_geom_bond_distance
_geom_bond_publ_flag
C70 . C71 . 1.32(4) yes
C70 . H701 . 0.962 no
C70 . H702 . 0.893 no
C70 . H703 . 0.921 no
C71 . C72 . 1.53(3) yes
C71 . H711 . 1.183 no
C71 . H712 . 1.208 no
C71 . H713 . 1.159 no
C71 . C72 . 1.53(3) yes
C71 . H714 . 0.995 no
C71 . H715 . 0.955 no
C72 . C73 . 1.51(3) yes
C72 . H722 . 0.971 no
C72 . H721 . 0.962 no
C73 . C73 2_657 1.44(4) yes
C73 . H731 . 0.978 no
C73 . H732 . 0.968 no
C10 . C11 . 1.533(10) yes
C10 . C15 . 1.541(10) yes
C10 . P1 . 1.804(8) yes
C10 . H101 . 0.961 no
C11 . C12 . 1.513(11) yes
C11 . H112 . 0.968 no
C11 . H111 . 0.975 no
C12 . C13 . 1.517(11) yes
C12 . H121 . 0.976 no
C12 . H122 . 0.961 no
C13 . C14 . 1.524(12) yes
C13 . H132 . 0.953 no
C13 . H131 . 0.969 no
C14 . C15 . 1.504(11) yes
C14 . H142 . 0.974 no
C14 . H141 . 0.962 no
C15 . H152 . 0.971 no
C15 . H151 . 0.955 no
C16 . C17 . 1.451(10) yes
C16 . C21 . 1.525(9) yes
C16 . P1 . 1.797(7) yes
C16 . H161 . 0.983 no
C17 . C18 . 1.551(11) yes
C17 . H171 . 0.990 no
C17 . H172 . 0.955 no
C18 . C19 . 1.536(11) yes
C18 . H182 . 0.968 no
C18 . H181 . 0.982 no
C19 . C20 . 1.420(12) yes
C19 . H191 . 0.906 no
C20 . C21 . 1.541(12) yes
C20 . H201 . 0.917 no
C21 . H211 . 0.976 no
C21 . H212 . 0.961 no
C22 . C23 . 1.527(11) yes
C22 . C27 . 1.494(12) yes
C22 . P2 . 1.825(7) yes
C22 . H221 . 0.987 no
C23 . C24 . 1.532(11) yes
C23 . H231 . 0.976 no
C23 . H232 . 0.974 no
C24 . C25 . 1.450(14) yes
C24 . H241 . 0.996 no
C24 . H242 . 0.988 no
C25 . C26 . 1.509(13) yes
C25 . H252 . 0.983 no
C25 . H251 . 0.983 no
C26 . C27 . 1.549(11) yes
C26 . H261 . 0.984 no
C26 . H262 . 0.960 no
C27 . H271 . 0.984 no
C27 . H272 . 0.961 no
C34 . C35 . 1.502(12) yes
C34 . C39 . 1.537(12) yes
C34 . P3 . 1.835(8) yes
C34 . H341 . 0.995 no
C35 . C36 . 1.569(14) yes
C35 . H352 . 0.975 no
C35 . H351 . 0.977 no
C36 . C37 . 1.499(15) yes
C36 . H361 . 0.967 no
C36 . H362 . 1.003 no
C37 . C38 . 1.464(13) yes
C37 . H372 . 0.972 no
C37 . H371 . 0.965 no
C38 . C39 . 1.528(13) yes
C38 . H382 . 0.994 no
C38 . H381 . 0.970 no
C39 . H392 . 0.970 no
C39 . H391 . 0.968 no
C46 . C47 . 1.534(10) yes
C46 . C51 . 1.545(10) yes
C46 . P4 . 1.776(8) yes
C46 . H461 . 0.987 no
C47 . C48 . 1.508(11) yes
C47 . H471 . 0.961 no
C47 . H472 . 0.968 no
C48 . C49 . 1.532(11) yes
C48 . H482 . 0.959 no
C48 . H481 . 0.980 no
C49 . C50 . 1.483(11) yes
C49 . H492 . 0.974 no
C49 . H491 . 0.979 no
C50 . C51 . 1.520(11) yes
C50 . H501 . 0.965 no
C50 . H502 . 0.978 no
C51 . H512 . 0.987 no
C51 . H511 . 0.959 no
C52 . C53 . 1.548(8) yes
C52 . C57 . 1.523(12) yes
C52 . P4 . 1.812(7) yes
C52 . H521 . 0.972 no
C53 . C54 . 1.541(10) yes
C53 . H531 . 0.966 no
C53 . H532 . 0.970 no
C54 . C55 . 1.487(12) yes
C54 . H542 . 0.965 no
C54 . H541 . 0.968 no
C55 . C56 . 1.550(9) yes
C55 . H551 . 0.967 no
C55 . H552 . 0.978 no
C56 . C57 . 1.524(10) yes
C56 . H561 . 0.985 no
C56 . H562 . 0.959 no
C57 . H572 . 0.958 no
C57 . H571 . 0.964 no
C1 . C2 . 1.494(11) yes
C1 . O13 . 1.404(9) yes
C1 . H12 . 0.969 no
C1 . H11 . 0.982 no
C2 . O14 . 1.413(9) yes
C2 . H21 . 0.962 no
C2 . H22 . 0.989 no
C3 . C4 . 1.404(13) yes
C3 . O15 . 1.421(10) yes
C3 . H32 . 0.972 no
C3 . H31 . 0.990 no
C4 . O16 . 1.384(11) yes
C4 . H42 . 0.982 no
C4 . H41 . 0.973 no
O1 . Ti1 . 2.129(4) yes
O1 . Ti2 . 1.908(4) yes
O1 . Ti3 . 1.942(4) yes
O2 . Ti2 . 1.946(4) yes
O2 . Ti3 . 1.923(4) yes
O2 . Ti4 . 2.104(4) yes
O3 . Ti1 . 1.964(4) yes
O3 . Ti2 . 2.111(4) yes
O3 . Ti4 . 1.911(4) yes
O4 . Ti1 . 1.920(4) yes
O4 . Ti3 . 2.110(4) yes
O4 . Ti4 . 1.943(4) yes
O5 . P1 . 1.533(4) yes
O5 . Ti1 . 1.994(4) yes
O6 . P1 . 1.542(5) yes
O6 . Ti2 . 1.991(4) yes
O7 . P2 . 1.506(5) yes
O7 . Ti2 . 2.033(5) yes
O8 . P2 . 1.518(5) yes
O8 . Ti4 . 2.029(5) yes
O9 . P3 . 1.533(5) yes
O9 . Ti4 . 1.992(5) yes
O10 . P3 . 1.512(5) yes
O10 . Ti3 . 2.025(4) yes
O11 . P4 . 1.540(4) yes
O11 . Ti3 . 2.005(4) yes
O12 . P4 . 1.546(4) yes
O12 . Ti1 . 1.983(4) yes
O13 . Ti3 . 1.817(4) yes
O14 . Ti2 . 1.811(5) yes
O15 . Ti4 . 1.810(5) yes
O16 . Ti1 . 1.816(4) yes
P1 . Ti2 . 3.185(2) yes
P2 . Ti2 . 3.210(2) yes
P2 . Ti4 . 3.202(2) yes
P2 . C280 . 1.828(7) yes
P2 . Ti2 . 3.210(2) yes
P2 . Ti4 . 3.202(2) yes
P2 . C281 . 1.71(2) yes
P3 . Ti4 . 3.205(2) yes
P3 . C401 . 1.798(9) yes
P4 . Ti1 . 3.208(2) yes
P4 . Ti3 . 3.222(2) yes
Ti1 . Ti2 . 3.0988(16) yes
Ti1 . Ti3 . 3.0968(15) yes
Ti1 . Ti4 . 2.9271(19) yes
Ti2 . Ti3 . 2.9226(15) yes
Ti2 . Ti4 . 3.0838(17) yes
Ti3 . Ti4 . 3.0859(17) yes
C280 . C290 . 1.479(6) yes
C280 . C330 . 1.481(6) yes
C280 . H2801 . 0.999 no
C281 . C291 . 1.480(7) yes
C281 . C331 . 1.477(7) yes
C281 . H2811 . 1.072 no
C290 . C300 . 1.548(6) yes
C290 . H2901 . 0.975 no
C290 . H2902 . 0.965 no
C291 . C301 . 1.561(7) yes
C291 . H2911 . 0.995 no
C291 . H2912 . 0.899 no
C300 . C310 . 1.498(6) yes
C300 . H3001 . 0.971 no
C300 . H3002 . 0.981 no
C301 . C311 . 1.495(7) yes
C301 . H3011 . 0.983 no
C301 . H3012 . 0.894 no
C310 . C320 . 1.498(6) yes
C310 . H3101 . 0.950 no
C310 . H3102 . 0.987 no
C311 . C321 . 1.496(7) yes
C311 . H3111 . 0.956 no
C311 . H3112 . 1.009 no
C320 . C330 . 1.562(6) yes
C320 . H3201 . 0.967 no
C320 . H3202 . 0.980 no
C321 . C331 . 1.556(7) yes
C321 . H3212 . 0.981 no
C321 . H3211 . 1.060 no
C330 . H3301 . 0.960 no
C330 . H3302 . 0.970 no
C331 . H3311 . 0.836 no
C331 . H3312 . 1.076 no
C401 . C410 . 1.502(12) yes
C401 . C451 . 1.472(13) yes
C401 . H4011 . 1.100 no
C410 . C421 . 1.518(14) yes
C410 . H4101 . 0.899 no
C410 . H4102 . 0.972 no
C451 . C441 . 1.534(15) yes
C451 . H4512 . 1.003 no
C451 . H4511 . 0.867 no
C421 . C431 . 1.482(16) yes
C421 . H4211 . 0.851 no
C421 . H4212 . 1.056 no
C431 . C441 . 1.505(17) yes
C431 . H4312 . 1.110 no
C431 . H4311 . 1.071 no
C441 . H4412 . 0.987 no
C441 . H4411 . 0.912 no
loop_
_geom_angle_atom_site_label_1
_geom_angle_site_symmetry_1
_geom_angle_atom_site_label_2
_geom_angle_site_symmetry_2
_geom_angle_atom_site_label_3
_geom_angle_site_symmetry_3
_geom_angle
_geom_angle_publ_flag
C71 . C70 . H701 . 102.5 no
C71 . C70 . H702 . 114.1 no
H701 . C70 . H702 . 113.5 no
C71 . C70 . H703 . 96.1 no
H701 . C70 . H703 . 110.9 no
H702 . C70 . H703 . 117.6 no
C72 . C71 . H711 . 99.8 no
C72 . C71 . H712 . 100.5 no
H711 . C71 . H712 . 113.8 no
C72 . C71 . H713 . 104.6 no
H711 . C71 . H713 . 118.3 no
H712 . C71 . H713 . 116.0 no
C70 . C71 . C72 . 140(4) yes
C70 . C71 . H714 . 96.1 no
C72 . C71 . H714 . 94.1 no
C70 . C71 . H715 . 113.4 no
C72 . C71 . H715 . 99.2 no
H714 . C71 . H715 . 109.1 no
C71 . C72 . C73 . 117(3) yes
C71 . C72 . H722 . 110.1 no
C73 . C72 . H722 . 106.2 no
C71 . C72 . H721 . 106.3 no
C73 . C72 . H721 . 105.4 no
H722 . C72 . H721 . 111.8 no
C72 . C73 . C73 2_657 120(3) yes
C72 . C73 . H731 . 105.8 no
C73 2_657 C73 . H731 . 105.7 no
C72 . C73 . H732 . 107.9 no
C73 2_657 C73 . H732 . 106.7 no
H731 . C73 . H732 . 110.5 no
C11 . C10 . C15 . 110.0(6) yes
C11 . C10 . P1 . 109.4(5) yes
C15 . C10 . P1 . 112.0(5) yes
C11 . C10 . H101 . 107.3 no
C15 . C10 . H101 . 109.9 no
P1 . C10 . H101 . 108.1 no
C10 . C11 . C12 . 111.3(6) yes
C10 . C11 . H112 . 108.6 no
C12 . C11 . H112 . 109.0 no
C10 . C11 . H111 . 109.5 no
C12 . C11 . H111 . 108.6 no
H112 . C11 . H111 . 109.7 no
C11 . C12 . C13 . 110.7(6) yes
C11 . C12 . H121 . 109.5 no
C13 . C12 . H121 . 108.8 no
C11 . C12 . H122 . 109.0 no
C13 . C12 . H122 . 109.8 no
H121 . C12 . H122 . 109.2 no
C12 . C13 . C14 . 111.3(7) yes
C12 . C13 . H132 . 109.1 no
C14 . C13 . H132 . 110.4 no
C12 . C13 . H131 . 108.3 no
C14 . C13 . H131 . 108.2 no
H132 . C13 . H131 . 109.5 no
C13 . C14 . C15 . 112.2(6) yes
C13 . C14 . H142 . 107.8 no
C15 . C14 . H142 . 107.6 no
C13 . C14 . H141 . 110.2 no
C15 . C14 . H141 . 109.8 no
H142 . C14 . H141 . 109.1 no
C10 . C15 . C14 . 111.1(6) yes
C10 . C15 . H152 . 109.9 no
C14 . C15 . H152 . 107.3 no
C10 . C15 . H151 . 109.4 no
C14 . C15 . H151 . 109.5 no
H152 . C15 . H151 . 109.6 no
C17 . C16 . C21 . 114.4(6) yes
C17 . C16 . P1 . 118.2(6) yes
C21 . C16 . P1 . 112.1(5) yes
C17 . C16 . H161 . 101.6 no
C21 . C16 . H161 . 104.3 no
P1 . C16 . H161 . 103.9 no
C16 . C17 . C18 . 111.2(7) yes
C16 . C17 . H171 . 106.9 no
C18 . C17 . H171 . 108.4 no
C16 . C17 . H172 . 111.0 no
C18 . C17 . H172 . 109.7 no
H171 . C17 . H172 . 109.5 no
C17 . C18 . C19 . 110.3(7) yes
C17 . C18 . H182 . 110.1 no
C19 . C18 . H182 . 108.5 no
C17 . C18 . H181 . 109.8 no
C19 . C18 . H181 . 109.6 no
H182 . C18 . H181 . 108.6 no
C18 . C19 . C20 . 114.1(6) yes
C18 . C19 . H191 . 122.9 no
C20 . C19 . H191 . 123.0 no
C19 . C20 . C21 . 112.9(8) yes
C19 . C20 . H201 . 123.7 no
C21 . C20 . H201 . 123.5 no
C20 . C21 . C16 . 110.4(7) yes
C20 . C21 . H211 . 109.0 no
C16 . C21 . H211 . 109.3 no
C20 . C21 . H212 . 109.9 no
C16 . C21 . H212 . 108.6 no
H211 . C21 . H212 . 109.7 no
C23 . C22 . C27 . 110.4(7) yes
C23 . C22 . P2 . 108.7(5) yes
C27 . C22 . P2 . 113.8(5) yes
C23 . C22 . H221 . 107.7 no
C27 . C22 . H221 . 107.8 no
P2 . C22 . H221 . 108.2 no
C22 . C23 . C24 . 109.8(7) yes
C22 . C23 . H231 . 110.6 no
C24 . C23 . H231 . 110.7 no
C22 . C23 . H232 . 107.0 no
C24 . C23 . H232 . 107.9 no
H231 . C23 . H232 . 110.7 no
C23 . C24 . C25 . 112.9(8) yes
C23 . C24 . H241 . 109.1 no
C25 . C24 . H241 . 107.9 no
C23 . C24 . H242 . 110.2 no
C25 . C24 . H242 . 109.3 no
H241 . C24 . H242 . 107.2 no
C24 . C25 . C26 . 112.6(8) yes
C24 . C25 . H252 . 108.3 no
C26 . C25 . H252 . 109.0 no
C24 . C25 . H251 . 109.3 no
C26 . C25 . H251 . 109.4 no
H252 . C25 . H251 . 108.1 no
C25 . C26 . C27 . 109.8(8) yes
C25 . C26 . H261 . 108.4 no
C27 . C26 . H261 . 108.5 no
C25 . C26 . H262 . 110.2 no
C27 . C26 . H262 . 109.4 no
H261 . C26 . H262 . 110.5 no
C26 . C27 . C22 . 112.1(8) yes
C26 . C27 . H271 . 109.6 no
C22 . C27 . H271 . 107.1 no
C26 . C27 . H272 . 109.1 no
C22 . C27 . H272 . 108.3 no
H271 . C27 . H272 . 110.6 no
C35 . C34 . C39 . 111.9(7) yes
C35 . C34 . P3 . 114.2(7) yes
C39 . C34 . P3 . 112.5(6) yes
C35 . C34 . H341 . 104.3 no
C39 . C34 . H341 . 107.2 no
P3 . C34 . H341 . 105.9 no
C34 . C35 . C36 . 109.3(9) yes
C34 . C35 . H352 . 110.3 no
C36 . C35 . H352 . 109.2 no
C34 . C35 . H351 . 109.6 no
C36 . C35 . H351 . 108.7 no
H352 . C35 . H351 . 109.7 no
C35 . C36 . C37 . 110.2(9) yes
C35 . C36 . H361 . 109.3 no
C37 . C36 . H361 . 111.1 no
C35 . C36 . H362 . 108.3 no
C37 . C36 . H362 . 109.1 no
H361 . C36 . H362 . 108.8 no
C36 . C37 . C38 . 112.1(9) yes
C36 . C37 . H372 . 108.5 no
C38 . C37 . H372 . 109.0 no
C36 . C37 . H371 . 108.3 no
C38 . C37 . H371 . 108.3 no
H372 . C37 . H371 . 110.8 no
C37 . C38 . C39 . 111.5(9) yes
C37 . C38 . H382 . 110.1 no
C39 . C38 . H382 . 107.5 no
C37 . C38 . H381 . 109.3 no
C39 . C38 . H381 . 110.3 no
H382 . C38 . H381 . 108.1 no
C34 . C39 . C38 . 110.3(8) yes
C34 . C39 . H392 . 107.0 no
C38 . C39 . H392 . 108.6 no
C34 . C39 . H391 . 110.6 no
C38 . C39 . H391 . 110.2 no
H392 . C39 . H391 . 110.2 no
C47 . C46 . C51 . 112.4(6) yes
C47 . C46 . P4 . 110.2(5) yes
C51 . C46 . P4 . 111.9(5) yes
C47 . C46 . H461 . 107.6 no
C51 . C46 . H461 . 106.7 no
P4 . C46 . H461 . 107.7 no
C46 . C47 . C48 . 111.9(6) yes
C46 . C47 . H471 . 110.1 no
C48 . C47 . H471 . 108.4 no
C46 . C47 . H472 . 109.4 no
C48 . C47 . H472 . 106.8 no
H471 . C47 . H472 . 110.2 no
C47 . C48 . C49 . 112.2(6) yes
C47 . C48 . H482 . 108.7 no
C49 . C48 . H482 . 109.5 no
C47 . C48 . H481 . 108.0 no
C49 . C48 . H481 . 110.3 no
H482 . C48 . H481 . 108.0 no
C48 . C49 . C50 . 110.8(6) yes
C48 . C49 . H492 . 109.4 no
C50 . C49 . H492 . 110.1 no
C48 . C49 . H491 . 107.7 no
C50 . C49 . H491 . 109.5 no
H492 . C49 . H491 . 109.3 no
C49 . C50 . C51 . 112.6(7) yes
C49 . C50 . H501 . 109.2 no
C51 . C50 . H501 . 108.7 no
C49 . C50 . H502 . 108.5 no
C51 . C50 . H502 . 108.4 no
H501 . C50 . H502 . 109.6 no
C46 . C51 . C50 . 112.8(6) yes
C46 . C51 . H512 . 108.7 no
C50 . C51 . H512 . 109.9 no
C46 . C51 . H511 . 107.5 no
C50 . C51 . H511 . 108.0 no
H512 . C51 . H511 . 109.8 no
C53 . C52 . C57 . 111.4(6) yes
C53 . C52 . P4 . 110.6(5) yes
C57 . C52 . P4 . 110.8(5) yes
C53 . C52 . H521 . 107.7 no
C57 . C52 . H521 . 107.0 no
P4 . C52 . H521 . 109.1 no
C52 . C53 . C54 . 110.2(6) yes
C52 . C53 . H531 . 109.9 no
C54 . C53 . H531 . 111.6 no
C52 . C53 . H532 . 107.0 no
C54 . C53 . H532 . 108.9 no
H531 . C53 . H532 . 109.0 no
C53 . C54 . C55 . 111.6(7) yes
C53 . C54 . H542 . 107.3 no
C55 . C54 . H542 . 109.5 no
C53 . C54 . H541 . 108.8 no
C55 . C54 . H541 . 109.8 no
H542 . C54 . H541 . 109.7 no
C54 . C55 . C56 . 109.8(6) yes
C54 . C55 . H551 . 109.3 no
C56 . C55 . H551 . 109.7 no
C54 . C55 . H552 . 109.9 no
C56 . C55 . H552 . 109.3 no
H551 . C55 . H552 . 108.8 no
C55 . C56 . C57 . 110.8(6) yes
C55 . C56 . H561 . 108.7 no
C57 . C56 . H561 . 106.4 no
C55 . C56 . H562 . 111.0 no
C57 . C56 . H562 . 110.1 no
H561 . C56 . H562 . 109.7 no
C56 . C57 . C52 . 111.8(7) yes
C56 . C57 . H572 . 109.5 no
C52 . C57 . H572 . 109.2 no
C56 . C57 . H571 . 108.1 no
C52 . C57 . H571 . 108.8 no
H572 . C57 . H571 . 109.5 no
C2 . C1 . O13 . 112.7(6) yes
C2 . C1 . H12 . 109.2 no
O13 . C1 . H12 . 108.8 no
C2 . C1 . H11 . 108.6 no
O13 . C1 . H11 . 108.9 no
H12 . C1 . H11 . 108.6 no
C1 . C2 . O14 . 111.9(7) yes
C1 . C2 . H21 . 109.7 no
O14 . C2 . H21 . 109.4 no
C1 . C2 . H22 . 107.4 no
O14 . C2 . H22 . 108.3 no
H21 . C2 . H22 . 110.2 no
C4 . C3 . O15 . 115.3(8) yes
C4 . C3 . H32 . 109.5 no
O15 . C3 . H32 . 107.3 no
C4 . C3 . H31 . 107.8 no
O15 . C3 . H31 . 108.2 no
H32 . C3 . H31 . 108.7 no
C3 . C4 . O16 . 115.9(8) yes
C3 . C4 . H42 . 105.8 no
O16 . C4 . H42 . 108.2 no
C3 . C4 . H41 . 109.1 no
O16 . C4 . H41 . 109.6 no
H42 . C4 . H41 . 108.0 no
Ti1 . O1 . Ti2 . 100.12(17) yes
Ti1 . O1 . Ti3 . 98.94(18) yes
Ti2 . O1 . Ti3 . 98.7(2) yes
Ti2 . O2 . Ti3 . 98.1(2) yes
Ti2 . O2 . Ti4 . 99.13(17) yes
Ti3 . O2 . Ti4 . 99.94(19) yes
Ti1 . O3 . Ti2 . 98.94(18) yes
Ti1 . O3 . Ti4 . 98.11(17) yes
Ti2 . O3 . Ti4 . 99.98(17) yes
Ti1 . O4 . Ti3 . 100.35(19) yes
Ti1 . O4 . Ti4 . 98.54(17) yes
Ti3 . O4 . Ti4 . 99.10(18) yes
P1 . O5 . Ti1 . 128.8(3) yes
P1 . O6 . Ti2 . 128.3(2) yes
P2 . O7 . Ti2 . 129.6(3) yes
P2 . O8 . Ti4 . 128.5(3) yes
P3 . O9 . Ti4 . 130.3(3) yes
P3 . O10 . Ti3 . 129.9(3) yes
P4 . O11 . Ti3 . 130.3(2) yes
P4 . O12 . Ti1 . 130.4(3) yes
C1 . O13 . Ti3 . 138.7(4) yes
C2 . O14 . Ti2 . 137.9(4) yes
C3 . O15 . Ti4 . 139.5(6) yes
C4 . O16 . Ti1 . 137.8(5) yes
C10 . P1 . C16 . 112.0(3) yes
C10 . P1 . O6 . 107.6(3) yes
C16 . P1 . O6 . 105.1(3) yes
C10 . P1 . O5 . 108.4(3) yes
C16 . P1 . O5 . 109.7(3) yes
O6 . P1 . O5 . 114.2(2) yes
C10 . P1 . Ti2 . 127.4(2) yes
C16 . P1 . Ti2 . 109.5(3) yes
O6 . P1 . Ti2 . 29.39(16) yes
O5 . P1 . Ti2 . 85.95(17) yes
C22 . P2 . O8 . 108.0(3) yes
C22 . P2 . O7 . 108.2(3) yes
O8 . P2 . O7 . 114.5(3) yes
C22 . P2 . Ti2 . 130.0(3) yes
O8 . P2 . Ti2 . 87.18(19) yes
O7 . P2 . Ti2 . 29.22(16) yes
C22 . P2 . Ti4 . 124.7(3) yes
O8 . P2 . Ti4 . 29.71(18) yes
O7 . P2 . Ti4 . 85.08(18) yes
Ti2 . P2 . Ti4 . 57.49(5) yes
C22 . P2 . C280 . 108.6(4) yes
O8 . P2 . C280 . 109.6(3) yes
O7 . P2 . C280 . 107.9(4) yes
Ti2 . P2 . C280 . 110.3(3) yes
Ti4 . P2 . C280 . 117.9(2) yes
C22 . P2 . O8 . 108.0(3) yes
C22 . P2 . O7 . 108.2(3) yes
O8 . P2 . O7 . 114.5(3) yes
C22 . P2 . Ti2 . 130.0(3) yes
O8 . P2 . Ti2 . 87.18(19) yes
O7 . P2 . Ti2 . 29.22(16) yes
C22 . P2 . Ti4 . 124.7(3) yes
O8 . P2 . Ti4 . 29.71(18) yes
O7 . P2 . Ti4 . 85.08(18) yes
Ti2 . P2 . Ti4 . 57.49(5) yes
C22 . P2 . C281 . 106.7(13) yes
O8 . P2 . C281 . 108.7(13) yes
O7 . P2 . C281 . 110.4(10) yes
Ti2 . P2 . C281 . 112.9(11) yes
Ti4 . P2 . C281 . 118.4(14) yes
C34 . P3 . O9 . 106.4(4) yes
C34 . P3 . O10 . 109.0(3) yes
O9 . P3 . O10 . 114.2(3) yes
C34 . P3 . Ti4 . 121.6(3) yes
O9 . P3 . Ti4 . 28.31(19) yes
O10 . P3 . Ti4 . 86.05(17) yes
C34 . P3 . C401 . 108.6(4) yes
O9 . P3 . C401 . 107.6(4) yes
O10 . P3 . C401 . 110.8(4) yes
Ti4 . P3 . C401 . 118.0(3) yes
C52 . P4 . C46 . 110.2(3) yes
C52 . P4 . O12 . 106.3(3) yes
C46 . P4 . O12 . 109.2(3) yes
C52 . P4 . O11 . 109.4(3) yes
C46 . P4 . O11 . 108.4(3) yes
O12 . P4 . O11 . 113.3(2) yes
C52 . P4 . Ti1 . 115.6(2) yes
C46 . P4 . Ti1 . 123.9(2) yes
O12 . P4 . Ti1 . 28.08(17) yes
O11 . P4 . Ti1 . 85.34(16) yes
C52 . P4 . Ti3 . 124.0(3) yes
C46 . P4 . Ti3 . 117.1(2) yes
O12 . P4 . Ti3 . 85.18(18) yes
O11 . P4 . Ti3 . 28.36(15) yes
Ti1 . P4 . Ti3 . 57.58(4) yes
O1 . Ti1 . O5 . 86.90(15) yes
O1 . Ti1 . O12 . 84.56(16) yes
O5 . Ti1 . O12 . 93.71(18) yes
O1 . Ti1 . O3 . 78.96(16) yes
O5 . Ti1 . O3 . 89.16(17) yes
O12 . Ti1 . O3 . 163.09(16) yes
O1 . Ti1 . O4 . 79.64(17) yes
O5 . Ti1 . O4 . 164.13(17) yes
O12 . Ti1 . O4 . 93.35(17) yes
O3 . Ti1 . O4 . 80.09(18) yes
O1 . Ti1 . P4 . 70.84(11) yes
O5 . Ti1 . P4 . 108.74(13) yes
O12 . Ti1 . P4 . 21.54(11) yes
O3 . Ti1 . P4 . 143.48(12) yes
O4 . Ti1 . P4 . 74.81(13) yes
O1 . Ti1 . O16 . 174.3(2) yes
O5 . Ti1 . O16 . 97.70(18) yes
O12 . Ti1 . O16 . 98.4(2) yes
O3 . Ti1 . O16 . 97.7(2) yes
O4 . Ti1 . O16 . 95.3(2) yes
O1 . Ti1 . Ti2 . 37.32(11) yes
O5 . Ti1 . Ti2 . 81.76(12) yes
O12 . Ti1 . Ti2 . 121.69(12) yes
O3 . Ti1 . Ti2 . 42.30(12) yes
O4 . Ti1 . Ti2 . 82.44(13) yes
O1 . Ti1 . Ti3 . 38.29(11) yes
O5 . Ti1 . Ti3 . 125.18(12) yes
O12 . Ti1 . Ti3 . 82.58(11) yes
O3 . Ti1 . Ti3 . 82.17(11) yes
O4 . Ti1 . Ti3 . 42.08(12) yes
O1 . Ti1 . Ti4 . 83.61(12) yes
O5 . Ti1 . Ti4 . 129.43(13) yes
O12 . Ti1 . Ti4 . 134.25(12) yes
O3 . Ti1 . Ti4 . 40.27(12) yes
O4 . Ti1 . Ti4 . 41.03(13) yes
P4 . Ti1 . O16 . 110.54(15) yes
P4 . Ti1 . Ti2 . 107.46(5) yes
O16 . Ti1 . Ti2 . 139.86(16) yes
P4 . Ti1 . Ti3 . 61.43(4) yes
O16 . Ti1 . Ti3 . 137.05(15) yes
Ti2 . Ti1 . Ti3 . 56.29(3) yes
P4 . Ti1 . Ti4 . 114.46(5) yes
O16 . Ti1 . Ti4 . 90.86(17) yes
Ti2 . Ti1 . Ti4 . 61.48(4) yes
Ti3 . Ti1 . Ti4 . 61.55(4) yes
Ti1 . Ti2 . O3 . 38.75(12) yes
Ti1 . Ti2 . O7 . 124.24(14) yes
O3 . Ti2 . O7 . 85.49(17) yes
Ti1 . Ti2 . O6 . 83.16(12) yes
O3 . Ti2 . O6 . 86.36(17) yes
O7 . Ti2 . O6 . 94.94(19) yes
Ti1 . Ti2 . O2 . 82.58(13) yes
O3 . Ti2 . O2 . 79.39(17) yes
O7 . Ti2 . O2 . 88.98(19) yes
O6 . Ti2 . O2 . 164.89(18) yes
Ti1 . Ti2 . O1 . 42.56(12) yes
O3 . Ti2 . O1 . 80.62(16) yes
O7 . Ti2 . O1 . 163.92(19) yes
O6 . Ti2 . O1 . 92.24(18) yes
O2 . Ti2 . O1 . 80.56(18) yes
Ti1 . Ti2 . P1 . 60.93(4) yes
O3 . Ti2 . P1 . 67.99(12) yes
O7 . Ti2 . P1 . 105.15(13) yes
O6 . Ti2 . P1 . 22.33(12) yes
O2 . Ti2 . P1 . 142.84(14) yes
Ti1 . Ti2 . P2 . 111.31(5) yes
O3 . Ti2 . P2 . 74.20(13) yes
O7 . Ti2 . P2 . 21.19(14) yes
O6 . Ti2 . P2 . 111.46(14) yes
O2 . Ti2 . P2 . 69.54(14) yes
Ti1 . Ti2 . O14 . 138.50(16) yes
O3 . Ti2 . O14 . 175.89(18) yes
O7 . Ti2 . O14 . 97.2(2) yes
O6 . Ti2 . O14 . 96.5(2) yes
O2 . Ti2 . O14 . 97.5(2) yes
Ti1 . Ti2 . Ti3 . 61.82(4) yes
O3 . Ti2 . Ti3 . 84.37(11) yes
O7 . Ti2 . Ti3 . 129.63(14) yes
O6 . Ti2 . Ti3 . 133.28(14) yes
O2 . Ti2 . Ti3 . 40.65(13) yes
Ti1 . Ti2 . Ti4 . 56.52(4) yes
O3 . Ti2 . Ti4 . 37.62(11) yes
O7 . Ti2 . Ti4 . 81.07(14) yes
O6 . Ti2 . Ti4 . 123.90(13) yes
O2 . Ti2 . Ti4 . 42.35(13) yes
O1 . Ti2 . P1 . 77.11(12) yes
O1 . Ti2 . P2 . 143.71(14) yes
P1 . Ti2 . P2 . 115.46(6) yes
O1 . Ti2 . O14 . 96.25(19) yes
P1 . Ti2 . O14 . 114.04(17) yes
P2 . Ti2 . O14 . 107.37(17) yes
O1 . Ti2 . Ti3 . 41.07(12) yes
P1 . Ti2 . Ti3 . 116.07(5) yes
P2 . Ti2 . Ti3 . 109.71(6) yes
O14 . Ti2 . Ti3 . 91.52(15) yes
O1 . Ti2 . Ti4 . 82.98(13) yes
P1 . Ti2 . Ti4 . 105.15(5) yes
P2 . Ti2 . Ti4 . 61.13(5) yes
O14 . Ti2 . Ti4 . 139.63(16) yes
Ti3 . Ti2 . Ti4 . 61.76(4) yes
Ti1 . Ti3 . Ti2 . 61.89(3) yes
Ti1 . Ti3 . O4 . 37.57(12) yes
Ti2 . Ti3 . O4 . 84.09(11) yes
Ti1 . Ti3 . O10 . 122.21(14) yes
Ti2 . Ti3 . O10 . 132.98(14) yes
O4 . Ti3 . O10 . 84.75(17) yes
Ti1 . Ti3 . O11 . 81.90(11) yes
Ti2 . Ti3 . O11 . 130.79(13) yes
O4 . Ti3 . O11 . 86.20(17) yes
O10 . Ti3 . O11 . 93.69(18) yes
Ti1 . Ti3 . O1 . 42.77(12) yes
Ti2 . Ti3 . O1 . 40.20(12) yes
O4 . Ti3 . O1 . 79.63(16) yes
O10 . Ti3 . O1 . 163.49(18) yes
O11 . Ti3 . O1 . 90.59(17) yes
Ti1 . Ti3 . O2 . 82.97(13) yes
Ti2 . Ti3 . O2 . 41.22(13) yes
O4 . Ti3 . O2 . 79.98(17) yes
O10 . Ti3 . O2 . 91.84(19) yes
O11 . Ti3 . O2 . 164.58(17) yes
Ti1 . Ti3 . O13 . 139.83(15) yes
Ti2 . Ti3 . O13 . 90.31(14) yes
O4 . Ti3 . O13 . 174.16(18) yes
O10 . Ti3 . O13 . 97.9(2) yes
O11 . Ti3 . O13 . 98.78(19) yes
Ti1 . Ti3 . P4 . 60.99(4) yes
Ti2 . Ti3 . P4 . 111.63(5) yes
O4 . Ti3 . P4 . 72.53(13) yes
O10 . Ti3 . P4 . 108.10(14) yes
O11 . Ti3 . P4 . 21.39(11) yes
Ti1 . Ti3 . Ti4 . 56.51(4) yes
Ti2 . Ti3 . Ti4 . 61.69(4) yes
O4 . Ti3 . Ti4 . 38.44(12) yes
O10 . Ti3 . Ti4 . 82.03(14) yes
O11 . Ti3 . Ti4 . 124.61(13) yes
O1 . Ti3 . O2 . 80.27(18) yes
O1 . Ti3 . O13 . 97.18(19) yes
O2 . Ti3 . O13 . 94.70(19) yes
O1 . Ti3 . P4 . 72.27(13) yes
O2 . Ti3 . P4 . 143.92(13) yes
O13 . Ti3 . P4 . 111.31(16) yes
O1 . Ti3 . Ti4 . 82.42(12) yes
O2 . Ti3 . Ti4 . 42.19(13) yes
O13 . Ti3 . Ti4 . 136.59(15) yes
P4 . Ti3 . Ti4 . 109.80(5) yes
Ti3 . Ti4 . Ti2 . 56.55(4) yes
Ti3 . Ti4 . Ti1 . 61.93(4) yes
Ti2 . Ti4 . Ti1 . 62.00(4) yes
Ti3 . Ti4 . O2 . 37.87(12) yes
Ti2 . Ti4 . O2 . 38.53(12) yes
Ti1 . Ti4 . O2 . 84.58(13) yes
Ti3 . Ti4 . O8 . 122.27(13) yes
Ti2 . Ti4 . O8 . 83.12(14) yes
Ti1 . Ti4 . O8 . 134.84(14) yes
O2 . Ti4 . O8 . 84.61(18) yes
Ti3 . Ti4 . O9 . 82.39(14) yes
Ti2 . Ti4 . O9 . 124.73(15) yes
Ti1 . Ti4 . O9 . 131.24(15) yes
O2 . Ti4 . O9 . 86.24(18) yes
O8 . Ti4 . O9 . 91.5(2) yes
Ti3 . Ti4 . O4 . 42.45(12) yes
Ti2 . Ti4 . O4 . 82.51(13) yes
Ti1 . Ti4 . O4 . 40.43(12) yes
O2 . Ti4 . O4 . 79.68(17) yes
O8 . Ti4 . O4 . 163.93(19) yes
Ti3 . Ti4 . O3 . 83.25(12) yes
Ti2 . Ti4 . O3 . 42.40(12) yes
Ti1 . Ti4 . O3 . 41.62(12) yes
O2 . Ti4 . O3 . 80.34(17) yes
O8 . Ti4 . O3 . 93.31(18) yes
Ti3 . Ti4 . P2 . 105.83(5) yes
Ti2 . Ti4 . P2 . 61.37(5) yes
Ti1 . Ti4 . P2 . 116.31(6) yes
O2 . Ti4 . P2 . 68.41(12) yes
O8 . Ti4 . P2 . 21.76(14) yes
Ti3 . Ti4 . P3 . 61.35(5) yes
Ti2 . Ti4 . P3 . 109.69(5) yes
Ti1 . Ti4 . P3 . 112.30(6) yes
O2 . Ti4 . P3 . 72.26(12) yes
O8 . Ti4 . P3 . 105.71(14) yes
Ti3 . Ti4 . O15 . 139.90(18) yes
Ti2 . Ti4 . O15 . 136.80(17) yes
Ti1 . Ti4 . O15 . 90.33(18) yes
O2 . Ti4 . O15 . 174.6(2) yes
O8 . Ti4 . O15 . 97.8(2) yes
O9 . Ti4 . O4 . 90.81(19) yes
O9 . Ti4 . O3 . 165.24(18) yes
O4 . Ti4 . O3 . 80.83(18) yes
O9 . Ti4 . P2 . 104.17(16) yes
O4 . Ti4 . P2 . 143.35(14) yes
O3 . Ti4 . P2 . 76.59(13) yes
O9 . Ti4 . P3 . 21.40(14) yes
O4 . Ti4 . P3 . 72.68(12) yes
O3 . Ti4 . P3 . 144.59(13) yes
P2 . Ti4 . P3 . 112.04(6) yes
O9 . Ti4 . O15 . 98.5(2) yes
O4 . Ti4 . O15 . 97.6(2) yes
O3 . Ti4 . O15 . 94.7(2) yes
P2 . Ti4 . O15 . 112.63(17) yes
P3 . Ti4 . O15 . 111.47(17) yes
P2 . C280 . C290 . 113.9(5) yes
P2 . C280 . C330 . 114.0(5) yes
C290 . C280 . C330 . 111.86(7) yes
P2 . C280 . H2801 . 106.0 no
C290 . C280 . H2801 . 103.6 no
C330 . C280 . H2801 . 106.4 no
P2 . C281 . C291 . 122.1(18) yes
P2 . C281 . C331 . 112.6(17) yes
C291 . C281 . C331 . 111.86(7) yes
P2 . C281 . H2811 . 103.8 no
C291 . C281 . H2811 . 101.6 no
C331 . C281 . H2811 . 101.7 no
C280 . C290 . C300 . 113.18(7) yes
C280 . C290 . H2901 . 108.0 no
C300 . C290 . H2901 . 107.7 no
C280 . C290 . H2902 . 109.2 no
C300 . C290 . H2902 . 108.8 no
H2901 . C290 . H2902 . 110.0 no
C281 . C291 . C301 . 113.20(7) yes
C281 . C291 . H2911 . 103.1 no
C301 . C291 . H2911 . 107.6 no
C281 . C291 . H2912 . 109.0 no
C301 . C291 . H2912 . 110.6 no
H2911 . C291 . H2912 . 113.2 no
C290 . C300 . C310 . 107.18(7) yes
C290 . C300 . H3001 . 110.0 no
C310 . C300 . H3001 . 110.2 no
C290 . C300 . H3002 . 109.8 no
C310 . C300 . H3002 . 109.5 no
H3001 . C300 . H3002 . 110.0 no
C291 . C301 . C311 . 107.19(7) yes
C291 . C301 . H3011 . 109.6 no
C311 . C301 . H3011 . 103.9 no
C291 . C301 . H3012 . 112.2 no
C311 . C301 . H3012 . 107.9 no
H3011 . C301 . H3012 . 115.5 no
C300 . C310 . C320 . 109.69(7) yes
C300 . C310 . H3101 . 110.9 no
C320 . C310 . H3101 . 108.4 no
C300 . C310 . H3102 . 108.7 no
C320 . C310 . H3102 . 109.0 no
H3101 . C310 . H3102 . 110.0 no
C301 . C311 . C321 . 109.69(7) yes
C301 . C311 . H3111 . 114.9 no
C321 . C311 . H3111 . 106.6 no
C301 . C311 . H3112 . 114.1 no
C321 . C311 . H3112 . 102.5 no
H3111 . C311 . H3112 . 108.1 no
C310 . C320 . C330 . 107.18(7) yes
C310 . C320 . H3201 . 111.5 no
C330 . C320 . H3201 . 109.5 no
C310 . C320 . H3202 . 110.4 no
C330 . C320 . H3202 . 108.8 no
H3201 . C320 . H3202 . 109.5 no
C311 . C321 . C331 . 107.18(7) yes
C311 . C321 . H3212 . 114.9 no
C331 . C321 . H3212 . 112.8 no
C311 . C321 . H3211 . 109.4 no
C331 . C321 . H3211 . 110.6 no
H3212 . C321 . H3211 . 101.9 no
C320 . C330 . C280 . 113.21(7) yes
C320 . C330 . H3301 . 109.2 no
C280 . C330 . H3301 . 108.4 no
C320 . C330 . H3302 . 107.9 no
C280 . C330 . H3302 . 107.8 no
H3301 . C330 . H3302 . 110.4 no
C321 . C331 . C281 . 113.19(7) yes
C321 . C331 . H3311 . 107.6 no
C281 . C331 . H3311 . 113.5 no
C321 . C331 . H3312 . 104.2 no
C281 . C331 . H3312 . 106.6 no
H3311 . C331 . H3312 . 111.4 no
P3 . C401 . C410 . 114.5(7) yes
P3 . C401 . C451 . 114.8(6) yes
C410 . C401 . C451 . 112.7(8) yes
P3 . C401 . H4011 . 95.8 no
C410 . C401 . H4011 . 108.7 no
C451 . C401 . H4011 . 108.8 no
C401 . C410 . C421 . 115.5(10) yes
C401 . C410 . H4101 . 108.6 no
C421 . C410 . H4101 . 109.0 no
C401 . C410 . H4102 . 104.7 no
C421 . C410 . H4102 . 102.8 no
H4101 . C410 . H4102 . 116.5 no
C401 . C451 . C441 . 112.8(9) yes
C401 . C451 . H4512 . 107.3 no
C441 . C451 . H4512 . 104.0 no
C401 . C451 . H4511 . 109.5 no
C441 . C451 . H4511 . 106.3 no
H4512 . C451 . H4511 . 117.1 no
C410 . C421 . C431 . 110.6(9) yes
C410 . C421 . H4211 . 110.9 no
C431 . C421 . H4211 . 112.6 no
C410 . C421 . H4212 . 104.1 no
C431 . C421 . H4212 . 105.0 no
H4211 . C421 . H4212 . 113.2 no
C421 . C431 . C441 . 116.0(10) yes
C421 . C431 . H4312 . 110.8 no
C441 . C431 . H4312 . 111.7 no
C421 . C431 . H4311 . 111.3 no
C441 . C431 . H4311 . 111.1 no
H4312 . C431 . H4311 . 93.7 no
C451 . C441 . C431 . 111.4(10) yes
C451 . C441 . H4412 . 107.1 no
C431 . C441 . H4412 . 104.9 no
C451 . C441 . H4411 . 110.7 no
C431 . C441 . H4411 . 109.8 no
H4412 . C441 . H4411 . 112.8 no
loop_
_geom_hbond_atom_site_label_D
_geom_hbond_site_symmetry_D
_geom_hbond_atom_site_label_H
_geom_hbond_site_symmetry_H
_geom_hbond_atom_site_label_A
_geom_hbond_site_symmetry_A
_geom_hbond_angle_DHA
_geom_hbond_distance_DH
_geom_hbond_distance_HA
_geom_hbond_distance_DA
_geom_hbond_publ_flag
C38 . H381 . O15 2_765 152 0.97 2.45 3.332(19) yes
C291 . H2801 . C330 . 121 0.97 2.01 2.638(19) yes
C301 . H3002 . C300 . 126 0.87 0.98 1.650(19) yes
C441 . H4412 . C301 2_765 120 0.99 2.44 3.061(19) yes


_iucr_refine_instructions_details 
;
#
# Punched on 17/10/24 at 11:58:36
#
#LIST     12                                                                    
BLOCK SCALE X'S  U'S 
EQUIV PART(1001,OCC) PART(1002,OCC) 
WEIGHT -1 PART(1002,OCC) 
END                                                                             
#
# Punched on 17/10/24 at 11:58:36
#
#LIST     16                                                                    
NO 
REM   HREST   START (DO NOT REMOVE THIS LINE) 
SAME C(280) C(290) C(300) C(310) C(320) C(330) AND 
CONT C(280) C(330) C(320) C(310) C(300) C(290) AND 
CONT C(281) C(291) C(301) C(311) C(321) C(331) AND 
CONT C(281) C(331) C(321) C(311) C(301) C(291) 
DELU 0.015 C(280) C(290) C(300) C(310) C(320) C(330)  AND 
CONT C(280) C(330) C(320) C(310) C(300) C(290)  AND 
CONT C(281) C(291) C(301) C(311) C(321) C(331)  AND 
CONT C(281) C(331) C(321) C(311) C(301) C(291) 
SIMU 0.015 C(280) C(290) C(300) C(310) C(320) C(330)  AND 
CONT C(280) C(330) C(320) C(310) C(300) C(290)  AND 
CONT C(281) C(291) C(301) C(311) C(321) C(331)  AND 
CONT C(281) C(331) C(321) C(311) C(301) C(291) 
SIMU 0.02 C(70) C(71) C(72) C(73) 
DELU 0.02 C(70) C(71) C(72) C(73) 
REM   HREST   END (DO NOT REMOVE THIS LINE) 
DISTANCE 1.540000 , 0.050000 = C(70) TO C(71) 
END                                                                             
;
# end of ARCHIVE-HKL.CIF 
# start Validation Reply Form

_vrf_PLAT341_global              
;
PROBLEM: Low Bond Precision on  C-C Bonds ...............    0.01515 Ang.  
RESPONSE: Disordered co-crystallised heptane molecule reduces precision
;

# end Validation Reply Form
####################################################################### 
# 
# This file contains crystal structure data downloaded from the 
# Cambridge Structural Database (CSD) hosted by the Cambridge 
# Crystallographic Data Centre (CCDC).
# 
# Full information about CCDC data access policies and citation 
# guidelines are available at http://www.ccdc.cam.ac.uk/access/V1 
# 
# Audit and citation data items may have been added by the CCDC. 
# Please retain this information to preserve the provenance of 
# this file and to allow appropriate attribution of the data. 
# 
#######################################################################

data_global_CCDC1
_database_code_depnum_ccdc_archive 'CCDC 2468344'
loop_
_audit_author_name
_audit_author_address
'Sebastian Pike'
;University of Warwick
United Kingdom
;
_audit_update_record             
;
2025-06-30 deposited with the CCDC.	2025-11-18 downloaded from the CCDC.
;
_audit_creation_date             2024-10-30
_audit_creation_method           CRYSTALS_ver_14.61_build_6999

_oxford_structure_analysis_title '_T144\SP_T144b_auto.cif_od At 14:21 on 19/ 4'
_chemical_name_systematic        .
_chemical_melting_point          'not measured'

_cell_length_a                   21.9525(18)
_cell_length_b                   15.0452(13)
_cell_length_c                   21.236(2)
_cell_angle_alpha                90
_cell_angle_beta                 110.585(10)
_cell_angle_gamma                90
_cell_volume                     6566.0(11)

_symmetry_cell_setting           monoclinic
_symmetry_space_group_name_H-M   'I 2/a '
_symmetry_space_group_name_Hall  '-I 2ya'
loop_
_symmetry_equiv_pos_as_xyz
x,y,z
-x,-y,-z
x+1/2,y+1/2,z+1/2
-x+1/2,-y+1/2,-z+1/2
x+1/2,-y,z
-x+1/2,y,-z
x+1,-y+1/2,z+1/2
-x+1,y+1/2,-z+1/2

loop_
_atom_type_symbol
_atom_type_scat_dispersion_real
_atom_type_scat_dispersion_imag
_atom_type_scat_Cromer_Mann_a1
_atom_type_scat_Cromer_Mann_b1
_atom_type_scat_Cromer_Mann_a2
_atom_type_scat_Cromer_Mann_b2
_atom_type_scat_Cromer_Mann_a3
_atom_type_scat_Cromer_Mann_b3
_atom_type_scat_Cromer_Mann_a4
_atom_type_scat_Cromer_Mann_b4
_atom_type_scat_Cromer_Mann_c
_atom_type_scat_source
Ti 0.2191 1.8069 9.7595 7.8508 7.3558 0.5000 1.6991 35.6338 1.9021 116.1050
1.2807 'International Tables Vol C 4.2.6.8 and 6.1.1.4'
P 0.2955 0.4335 6.4345 1.9067 4.1791 27.1570 1.7800 0.5260 1.4908 68.1645
1.1149 'International Tables Vol C 4.2.6.8 and 6.1.1.4'
O 0.0492 0.0322 3.0485 13.2771 2.2868 5.7011 1.5463 0.3239 0.8670 32.9089
0.2508 'International Tables Vol C 4.2.6.8 and 6.1.1.4'
C 0.0181 0.0091 2.3100 20.8439 1.0200 10.2075 1.5886 0.5687 0.8650 51.6512
0.2156 'International Tables Vol C 4.2.6.8 and 6.1.1.4'
H 0.0000 0.0000 0.4930 10.5109 0.3229 26.1257 0.1402 3.1424 0.0408 57.7998
0.0030 'International Tables Vol C 4.2.6.8 and 6.1.1.4'


_cell_formula_units_Z            4

# Given Formula = C40 H100 O40 P4 Ti4 
# Dc =      1.55 Fooo =   3232.00 Mu =     57.84 M =   1536.71
# Found Formula = C56 H104 O16 P4 Ti4 
# Dc =      1.36 FOOO =   2864.00 Mu =     54.27 M =   1348.93

_chemical_formula_sum            'C56 H104 O16 P4 Ti4'
_chemical_formula_moiety         'C56 H104 O16 P4 Ti4'
_chemical_compound_source        .
_chemical_formula_weight         1348.93


_cell_measurement_reflns_used    3908
_cell_measurement_theta_min      4
_cell_measurement_theta_max      58
_cell_measurement_temperature    100

_exptl_crystal_description       plate
_exptl_crystal_colour            colourless
_exptl_crystal_size_min          0.01
_exptl_crystal_size_mid          0.04
_exptl_crystal_size_max          0.04

_exptl_crystal_density_diffrn    1.364
_exptl_crystal_density_meas      'not measured'
_exptl_crystal_density_method    'not measured'
# Non-dispersive F(000): 
_exptl_crystal_F_000             2864.000
_exptl_absorpt_coefficient_mu    5.427

# Sheldrick geometric approximatio 1.00 1.00 
_exptl_absorpt_correction_type   multi-scan
_exptl_absorpt_process_details   
; 
 CrysAlisPro (Rigaku Oxford Diffraction, 2017) 
;
_exptl_absorpt_correction_T_min  0.61
_exptl_absorpt_correction_T_max  1.00
_diffrn_measurement_device_type  'Oxford Diffraction SuperNova'
_diffrn_measurement_device       Area
_diffrn_radiation_monochromator  'focussing mirrors'
_diffrn_radiation_type           'Cu K\a'
_diffrn_radiation_wavelength     1.54184
_diffrn_measurement_method       \w

# If a reference occurs more than once, delete the author 
# and date from subsequent references. 
_computing_data_collection       'SuperNova, (Oxford Diffraction, 2010)'
_computing_cell_refinement       
; 
 CrysAlisPro (Rigaku Oxford Diffraction, 2017) 
;
_computing_data_reduction        
; 
 CrysAlisPro (Rigaku Oxford Diffraction, 2017) 
;
_computing_structure_solution    'Superflip (Palatinus & Chapuis, 2007)'
_computing_structure_refinement  'CRYSTALS (Betteridge et al., 2003)'
_computing_publication_material  'CRYSTALS (Betteridge et al., 2003)'
_computing_molecular_graphics    'CAMERON (Watkin et al., 1996)'

_diffrn_standards_interval_time  .
_diffrn_standards_interval_count .
_diffrn_standards_number         0
_diffrn_standards_decay_%        .

_diffrn_ambient_temperature      100
_diffrn_reflns_number            24972
_diffrn_reflns_av_unetI/netI     0.117
_reflns_number_total             6584
_diffrn_reflns_av_R_equivalents  0.082
# Number of reflections without Friedels Law is 0 
# Number of reflections with Friedels Law is 6584 
# Theoretical number of reflections is about 14378 


_diffrn_reflns_theta_min         3.641
_diffrn_reflns_theta_max         79.856
_diffrn_measured_fraction_theta_max 0.918

_diffrn_reflns_theta_full        66.281
_diffrn_measured_fraction_theta_full 0.996


_diffrn_reflns_limit_h_min       -27
_diffrn_reflns_limit_h_max       20
_diffrn_reflns_limit_k_min       -17
_diffrn_reflns_limit_k_max       18
_diffrn_reflns_limit_l_min       -27
_diffrn_reflns_limit_l_max       25
_reflns_limit_h_min              -27
_reflns_limit_h_max              25
_reflns_limit_k_min              0
_reflns_limit_k_max              18
_reflns_limit_l_min              0
_reflns_limit_l_max              27

_oxford_diffrn_Wilson_B_factor   6.04
_oxford_diffrn_Wilson_scale      16.22

_atom_sites_solution_primary     other #heavy,direct,difmap,geom,iterative
# _atom_sites_solution_secondary  difmap
_atom_sites_solution_hydrogens   difmap

_refine_diff_density_min         -0.67
_refine_diff_density_max         0.74


# The current dictionary definitions do not cover the 
# situation where the reflections used for refinement were 
# selected by a user-defined sigma threshold 


# The values actually used during refinement 
_oxford_refine_reflns_threshold_expression_ref I>-3.0\s(I)
_refine_ls_number_restraints     824
_refine_ls_number_parameters     564
_refine_ls_number_reflns         4854
_oxford_refine_ls_R_factor_ref   0.1490
_refine_ls_wR_factor_ref         0.3226
_refine_ls_goodness_of_fit_ref   1.0748
_refine_ls_shift/su_max          0.0051076
_refine_ls_shift/su_mean         0.0004468


# The values computed with all filters except I/sigma 
_oxford_reflns_number_all        6559
_refine_ls_R_factor_all          0.1940
_refine_ls_wR_factor_all         0.3610

# The values computed with a 2 sigma cutoff - a la SHELX 
_reflns_threshold_expression     I>2.0\s(I)
_reflns_number_gt                2561
_refine_ls_R_factor_gt           0.0949
_refine_ls_wR_factor_gt          0.2741


_refine_ls_structure_factor_coef Fsqd
_refine_ls_matrix_type           full
_refine_ls_hydrogen_treatment    constr #undef, noref, refall,
# refxyz, refU, constr or mixed
_refine_ls_weighting_scheme      calc
_refine_ls_weighting_details     
;
 Method= Modified Sheldrick 
 w=1/[\s^2^(F^2^) + ( 0.20P)^2^ + 0.00P] 
 ,where P=(max(Fo^2^,0) + 2Fc^2^)/3 
;

# Uequiv = arithmetic mean of Ui i.e. Ueqiv = (U1+U2+U3)/3

# Replace last . with number of unfound hydrogen atoms attached to an atom.

# ..._refinement_flags_... 
# . no refinement constraints           S special position constraint on site
# G rigid group refinement of site      R riding atom
# D distance or angle restraint on site T thermal displacement constraints
# U Uiso or Uij restraint (rigid bond)  P partial occupancy constraint


loop_
_atom_site_label
_atom_site_type_symbol
_atom_site_fract_x
_atom_site_fract_y
_atom_site_fract_z
_atom_site_U_iso_or_equiv
_atom_site_occupancy
_atom_site_adp_type
_atom_site_refinement_flags_posn
_atom_site_refinement_flags_adp
_atom_site_refinement_flags_occupancy
_atom_site_disorder_assembly
_atom_site_disorder_group
_atom_site_attached_hydrogens
C10 C 0.5001(4) 0.1144(6) 0.4220(5) 0.1076 1.0000 Uani . . . . . .
C11 C 0.4632(5) 0.1776(8) 0.3653(6) 0.1446 1.0000 Uani . . . . . .
C12 C 0.4109(7) 0.2294(12) 0.3825(10) 0.1871 1.0000 Uani . . . . . .
C13 C 0.4372(8) 0.2756(10) 0.4465(10) 0.1807 1.0000 Uani . . . . . .
C14 C 0.4738(6) 0.2179(9) 0.5034(7) 0.1563 1.0000 Uani . . . . . .
C15 C 0.5262(5) 0.1653(8) 0.4882(6) 0.1287 1.0000 Uani . . . . . .
O1 O 0.7866(2) 0.0049(4) 0.5631(2) 0.0882 1.0000 Uani . . . . . .
O2 O 0.7012(2) 0.1214(3) 0.5217(2) 0.0864 1.0000 Uani . . . . . .
O3 O 0.5986(2) -0.0022(4) 0.4664(3) 0.0947 1.0000 Uani . . . . . .
O4 O 0.6085(3) 0.1255(4) 0.3916(3) 0.1091 1.0000 Uani . . . . . .
O5 O 0.7918(3) 0.2631(4) 0.5609(4) 0.1210 1.0000 Uani . . . . . .
O6 O 0.6980(2) -0.1374(4) 0.5135(3) 0.1035 1.0000 Uani . . . . . .
O8 O 0.7864(3) 0.1408(5) 0.6556(3) 0.1339 1.0000 Uani D . . . . .
O7 O 0.6804(3) -0.0143(4) 0.6059(3) 0.1122 1.0000 Uani D . . . . .
P1 P 0.56463(10) 0.05688(17) 0.40639(11) 0.0994 1.0000 Uani . . . . . .
P2 P 0.7500 0.3173(3) 0.5000 0.1362 1.0000 Uani S T . . . .
P3 P 0.7500 -0.1916(2) 0.5000 0.0984 1.0000 Uani S T . . . .
Ti1 Ti 0.79342(7) 0.13141(10) 0.57470(7) 0.0931 1.0000 Uani . . . . . .
Ti2 Ti 0.69258(6) -0.00486(10) 0.52610(7) 0.0845 1.0000 Uani . . . . . .
C280 C 0.7101(8) -0.2500(12) 0.4259(9) 0.2285 0.778(18) Uani D . P 1 1 .
C281 C 0.7160(15) -0.267(2) 0.4260(10) 0.0979 0.222(18) Uani D . P 1 2 .
C330 C 0.7116(16) -0.2205(17) 0.3638(13) 0.0990 0.222(18) Uani D . P 1 2 .
C331 C 0.7522(6) -0.2995(13) 0.3981(8) 0.2315 0.778(18) Uani D . P 1 1 .
C320 C 0.6826(17) -0.285(2) 0.2987(11) 0.1007 0.222(18) Uani D . P 1 2 .
C321 C 0.7118(8) -0.3389(15) 0.3244(8) 0.2398 0.778(18) Uani D . P 1 1 .
C310 C 0.6463(17) -0.3503(18) 0.3103(14) 0.1069 0.222(18) Uani D . P 1 2 .
C311 C 0.6621(8) -0.3898(13) 0.3258(10) 0.2430 0.778(18) Uani D . P 1 1 .
C300 C 0.6197(6) -0.3460(14) 0.3464(10) 0.2419 0.778(18) Uani D . P 1 1 .
C301 C 0.6082(13) -0.323(3) 0.3435(17) 0.1082 0.222(18) Uani D . P 1 2 .
C290 C 0.6507(19) -0.296(3) 0.4199(15) 0.1029 0.222(18) Uani D . P 1 2 .
C291 C 0.6545(8) -0.3066(15) 0.4216(9) 0.2373 0.778(18) Uani D . P 1 1 .
C160 C 0.5358(16) -0.001(2) 0.3339(11) 0.1531 0.29(2) Uani D . P 2 2 .
C161 C 0.5300(10) -0.0226(14) 0.3326(8) 0.2326 0.71(2) Uani D . P 2 1 .
C170 C 0.5340(10) 0.0082(12) 0.2650(10) 0.2370 0.71(2) Uani D . P 2 1 .
C171 C 0.5800(14) 0.009(2) 0.2916(12) 0.1570 0.29(2) Uani D . P 2 2 .
C210 C 0.4986(17) -0.087(3) 0.3386(11) 0.1616 0.29(2) Uani D . P 2 2 .
C211 C 0.4746(11) -0.0793(17) 0.3406(8) 0.2342 0.71(2) Uani D . P 2 1 .
C200 C 0.4639(10) -0.1565(11) 0.2781(9) 0.2446 0.71(2) Uani D . P 2 1 .
C201 C 0.4700(14) -0.120(2) 0.2561(12) 0.1665 0.29(2) Uani D . P 2 2 .
C180 C 0.5342(15) -0.044(2) 0.2191(9) 0.1552 0.29(2) Uani D . P 2 2 .
C181 C 0.5113(11) -0.0870(14) 0.2183(9) 0.2430 0.71(2) Uani D . P 2 1 .
C190 C 0.5246(16) -0.1352(19) 0.2346(13) 0.1670 0.29(2) Uani D . P 2 2 .
C191 C 0.4460(10) -0.1109(12) 0.2142(7) 0.2482 0.71(2) Uani D . P 2 1 .
C220 C 0.7005(5) 0.3912(10) 0.5343(8) 0.1795 0.696(19) Uani D . P 3 1 .
C221 C 0.6948(13) 0.396(2) 0.5099(19) 0.2053 0.304(19) Uani D . P 3 2 .
C270 C 0.6748(7) 0.3401(10) 0.5798(8) 0.1844 0.696(19) Uani D . P 3 1 .
C271 C 0.7047(13) 0.413(3) 0.5821(17) 0.2046 0.304(19) Uani D . P 3 2 .
C230 C 0.6468(7) 0.4309(11) 0.4764(7) 0.1827 0.696(19) Uani D . P 3 1 .
C231 C 0.6247(15) 0.381(3) 0.4692(19) 0.2105 0.304(19) Uani D . P 3 2 .
C240 C 0.6061(7) 0.4934(8) 0.5068(9) 0.1954 0.696(19) Uani D . P 3 1 .
C241 C 0.5859(14) 0.467(3) 0.4765(18) 0.2077 0.304(19) Uani D . P 3 2 .
C260 C 0.6330(7) 0.4066(12) 0.6057(6) 0.1941 0.696(19) Uani D . P 3 1 .
C261 C 0.6624(13) 0.498(3) 0.585(2) 0.2086 0.304(19) Uani D . P 3 2 .
C250 C 0.5773(5) 0.4347(10) 0.5450(8) 0.1953 0.696(19) Uani D . P 3 1 .
C251 C 0.5933(12) 0.472(2) 0.549(2) 0.2050 0.304(19) Uani D . P 3 2 .
C370 C 0.7005(8) -0.0694(9) 0.6649(6) 0.1248 0.426(10) Uani D . P 4 1 .
C371 C 0.7218(5) -0.0101(10) 0.6752(4) 0.1356 0.574(10) Uani D . P 4 2 .
C351 C 0.7575(11) 0.0611(12) 0.7389(5) 0.1575 0.426(10) Uani D . P 4 1 .
C361 C 0.7650(6) -0.0265(13) 0.7146(6) 0.1509 0.426(10) Uani D . P 4 1 .
C350 C 0.6929(5) 0.1514(9) 0.6894(7) 0.1509 0.574(10) Uani D . P 4 2 .
C360 C 0.6897(7) 0.0591(9) 0.7092(6) 0.1460 0.574(10) Uani D . P 4 2 .
C340 C 0.7359(7) 0.1354(14) 0.6835(10) 0.1478 0.426(10) Uani D . P 4 1 .
C341 C 0.7635(7) 0.1877(9) 0.7018(8) 0.1494 0.574(10) Uani D . P 4 2 .
H101 H 0.4686 0.0709 0.4272 0.1313 1.0000 Uiso R . . . . .
H112 H 0.4941 0.2200 0.3601 0.1859 1.0000 Uiso R . . . . .
H111 H 0.4440 0.1449 0.3241 0.1864 1.0000 Uiso R . . . . .
H121 H 0.3891 0.2717 0.3473 0.2141 1.0000 Uiso R . . . . .
H122 H 0.3793 0.1868 0.3871 0.2141 1.0000 Uiso R . . . . .
H132 H 0.4677 0.3186 0.4411 0.2071 1.0000 Uiso R . . . . .
H131 H 0.4018 0.3048 0.4557 0.2074 1.0000 Uiso R . . . . .
H142 H 0.4950 0.2545 0.5417 0.1921 1.0000 Uiso R . . . . .
H141 H 0.4443 0.1778 0.5132 0.1921 1.0000 Uiso R . . . . .
H151 H 0.5593 0.2064 0.4857 0.1582 1.0000 Uiso R . . . . .
H152 H 0.5440 0.1226 0.5247 0.1584 1.0000 Uiso R . . . . .
H2801 H 0.6903 -0.2043 0.3918 0.2730 0.778(18) Uiso R . P 1 1 .
H2811 H 0.7416 -0.3212 0.4316 0.1380 0.222(18) Uiso R . P 1 2 .
H3302 H 0.7552 -0.2017 0.3685 0.1350 0.222(18) Uiso R . P 1 2 .
H3301 H 0.6833 -0.1692 0.3569 0.1350 0.222(18) Uiso R . P 1 2 .
H3311 H 0.7697 -0.3500 0.4269 0.2741 0.778(18) Uiso R . P 1 1 .
H3312 H 0.7874 -0.2613 0.3968 0.2739 0.778(18) Uiso R . P 1 1 .
H2902 H 0.6515 -0.3415 0.4521 0.1440 0.222(18) Uiso R . P 1 2 .
H2901 H 0.6297 -0.2429 0.4290 0.1440 0.222(18) Uiso R . P 1 2 .
H2911 H 0.6701 -0.3566 0.4514 0.2801 0.778(18) Uiso R . P 1 1 .
H2912 H 0.6237 -0.2726 0.4353 0.2801 0.778(18) Uiso R . P 1 1 .
H1703 H 0.5777 0.0254 0.2694 0.2763 0.71(2) Uiso R . P 2 1 .
H1704 H 0.5043 0.0568 0.2455 0.2760 0.71(2) Uiso R . P 2 1 .
H1714 H 0.6226 -0.0187 0.3119 0.1611 0.29(2) Uiso R . P 2 2 .
H1712 H 0.5849 0.0716 0.2832 0.1611 0.29(2) Uiso R . P 2 2 .
H2101 H 0.5271 -0.1309 0.3678 0.1660 0.29(2) Uiso R . P 2 2 .
H2103 H 0.4632 -0.0737 0.3543 0.1659 0.29(2) Uiso R . P 2 2 .
H2114 H 0.4893 -0.1076 0.3843 0.2750 0.71(2) Uiso R . P 2 1 .
H2112 H 0.4354 -0.0456 0.3340 0.2750 0.71(2) Uiso R . P 2 1 .
H2002 H 0.4310 -0.2000 0.2771 0.2851 0.71(2) Uiso R . P 2 1 .
H2003 H 0.5049 -0.1868 0.2846 0.2850 0.71(2) Uiso R . P 2 1 .
H2011 H 0.4450 -0.1745 0.2509 0.1690 0.29(2) Uiso R . P 2 2 .
H2013 H 0.4433 -0.0731 0.2287 0.1692 0.29(2) Uiso R . P 2 2 .
H1802 H 0.5554 -0.0396 0.1862 0.1590 0.29(2) Uiso R . P 2 2 .
H1803 H 0.4912 -0.0175 0.2012 0.1590 0.29(2) Uiso R . P 2 2 .
H1814 H 0.5135 -0.0782 0.1737 0.2831 0.71(2) Uiso R . P 2 1 .
H1811 H 0.5398 -0.1343 0.2419 0.2831 0.71(2) Uiso R . P 2 1 .
H1901 H 0.5623 -0.1570 0.2710 0.1701 0.29(2) Uiso R . P 2 2 .
H1902 H 0.5148 -0.1744 0.1960 0.1701 0.29(2) Uiso R . P 2 2 .
H1912 H 0.4239 -0.1496 0.1759 0.2921 0.71(2) Uiso R . P 2 1 .
H1911 H 0.4191 -0.0589 0.2140 0.2922 0.71(2) Uiso R . P 2 1 .
H2201 H 0.7273 0.4393 0.5616 0.2091 0.696(19) Uiso R . P 3 1 .
H2211 H 0.7093 0.4535 0.4977 0.2420 0.304(19) Uiso R . P 3 2 .
H2701 H 0.7096 0.3137 0.6167 0.2139 0.696(19) Uiso R . P 3 1 .
H2702 H 0.6470 0.2934 0.5537 0.2140 0.696(19) Uiso R . P 3 1 .
H2712 H 0.7497 0.4219 0.6102 0.2429 0.304(19) Uiso R . P 3 2 .
H2711 H 0.6884 0.3590 0.5949 0.2430 0.304(19) Uiso R . P 3 2 .
H2302 H 0.6643 0.4649 0.4477 0.2191 0.696(19) Uiso R . P 3 1 .
H2301 H 0.6187 0.3843 0.4507 0.2192 0.696(19) Uiso R . P 3 1 .
H2311 H 0.6205 0.3773 0.4222 0.2460 0.304(19) Uiso R . P 3 2 .
H2312 H 0.6081 0.3271 0.4825 0.2460 0.304(19) Uiso R . P 3 2 .
H2401 H 0.6347 0.5369 0.5364 0.2331 0.696(19) Uiso R . P 3 1 .
H2402 H 0.5718 0.5231 0.4711 0.2332 0.696(19) Uiso R . P 3 1 .
H2411 H 0.6058 0.5212 0.4689 0.2451 0.304(19) Uiso R . P 3 2 .
H2412 H 0.5408 0.4641 0.4467 0.2450 0.304(19) Uiso R . P 3 2 .
H2601 H 0.6592 0.4578 0.6270 0.2280 0.696(19) Uiso R . P 3 1 .
H2602 H 0.6174 0.3770 0.6374 0.2280 0.696(19) Uiso R . P 3 1 .
H2612 H 0.6677 0.5072 0.6315 0.2460 0.304(19) Uiso R . P 3 2 .
H2611 H 0.6755 0.5508 0.5669 0.2460 0.304(19) Uiso R . P 3 2 .
H2501 H 0.5446 0.4671 0.5573 0.2332 0.696(19) Uiso R . P 3 1 .
H2502 H 0.5568 0.3836 0.5175 0.2332 0.696(19) Uiso R . P 3 1 .
H2512 H 0.5636 0.5141 0.5576 0.2440 0.304(19) Uiso R . P 3 2 .
H2511 H 0.5831 0.4124 0.5591 0.2441 0.304(19) Uiso R . P 3 2 .
H3702 H 0.7076 -0.1302 0.6538 0.1470 0.426(10) Uiso R . P 4 1 .
H3701 H 0.6675 -0.0691 0.6855 0.1471 0.426(10) Uiso R . P 4 1 .
H3711 H 0.7663 0.0075 0.6800 0.1632 0.574(10) Uiso R . P 4 2 .
H3712 H 0.7217 -0.0684 0.6956 0.1632 0.574(10) Uiso R . P 4 2 .
H3411 H 0.7918 0.1791 0.7486 0.1769 0.574(10) Uiso R . P 4 2 .
H3412 H 0.7603 0.2509 0.6910 0.1773 0.574(10) Uiso R . P 4 2 .
H3501 H 0.6715 0.1883 0.7130 0.1802 0.574(10) Uiso R . P 4 2 .
H3502 H 0.6681 0.1536 0.6414 0.1799 0.574(10) Uiso R . P 4 2 .
H3601 H 0.7138 0.0583 0.7567 0.1741 0.574(10) Uiso R . P 4 2 .
H3602 H 0.6450 0.0416 0.7010 0.1741 0.574(10) Uiso R . P 4 2 .
H3511 H 0.7997 0.0778 0.7710 0.1890 0.426(10) Uiso R . P 4 1 .
H3512 H 0.7258 0.0556 0.7607 0.1891 0.426(10) Uiso R . P 4 1 .
H3611 H 0.7843 -0.0652 0.7533 0.1780 0.426(10) Uiso R . P 4 1 .
H3612 H 0.7948 -0.0205 0.6902 0.1780 0.426(10) Uiso R . P 4 1 .
H3401 H 0.7325 0.1915 0.7054 0.1760 0.426(10) Uiso R . P 4 1 .
H3402 H 0.6937 0.1210 0.6491 0.1761 0.426(10) Uiso R . P 4 1 .
H3211 H 0.7401 -0.3735 0.3076 0.2842 0.778(18) Uiso R . P 1 1 .
H3212 H 0.6950 -0.2878 0.2947 0.2839 0.778(18) Uiso R . P 1 1 .
H3111 H 0.6789 -0.4382 0.3577 0.2860 0.778(18) Uiso R . P 1 1 .
H3112 H 0.6398 -0.4137 0.2811 0.2860 0.778(18) Uiso R . P 1 1 .
H3001 H 0.5850 -0.3860 0.3453 0.2881 0.778(18) Uiso R . P 1 1 .
H3002 H 0.6026 -0.2960 0.3166 0.2883 0.778(18) Uiso R . P 1 1 .
H3011 H 0.5789 -0.3699 0.3456 0.1461 0.222(18) Uiso R . P 1 2 .
H3012 H 0.5832 -0.2731 0.3175 0.1461 0.222(18) Uiso R . P 1 2 .
H3101 H 0.6753 -0.3931 0.3404 0.1400 0.222(18) Uiso R . P 1 2 .
H3102 H 0.6206 -0.3793 0.2686 0.1401 0.222(18) Uiso R . P 1 2 .
H3201 H 0.7185 -0.3111 0.2887 0.1341 0.222(18) Uiso R . P 1 2 .
H3202 H 0.6558 -0.2512 0.2599 0.1339 0.222(18) Uiso R . P 1 2 .
H1611 H 0.5650 -0.0664 0.3438 0.2719 0.71(2) Uiso R . P 2 1 .
H1601 H 0.4988 0.0363 0.3093 0.1571 0.29(2) Uiso R . P 2 2 .
loop_
_atom_site_aniso_label
_atom_site_aniso_U_11
_atom_site_aniso_U_22
_atom_site_aniso_U_33
_atom_site_aniso_U_23
_atom_site_aniso_U_13
_atom_site_aniso_U_12
C10 0.084(5) 0.110(7) 0.138(7) -0.000(6) 0.050(5) -0.002(5)
C11 0.111(7) 0.170(11) 0.164(9) 0.045(8) 0.063(7) 0.046(7)
C12 0.133(10) 0.215(17) 0.254(17) 0.088(14) 0.119(12) 0.070(11)
C13 0.179(14) 0.136(12) 0.30(2) 0.057(14) 0.170(16) 0.048(10)
C14 0.161(10) 0.146(11) 0.206(12) -0.016(10) 0.120(10) 0.006(9)
C15 0.113(7) 0.145(9) 0.151(8) -0.032(7) 0.074(6) -0.009(6)
O1 0.083(3) 0.104(4) 0.087(3) 0.005(3) 0.041(2) 0.002(3)
O2 0.085(3) 0.089(4) 0.102(3) 0.001(3) 0.053(3) 0.002(3)
O3 0.079(3) 0.100(4) 0.108(4) 0.006(3) 0.036(3) 0.005(3)
O4 0.094(4) 0.145(5) 0.100(3) 0.027(3) 0.047(3) 0.029(3)
O5 0.125(5) 0.082(4) 0.178(6) -0.016(4) 0.080(4) -0.009(4)
O6 0.085(3) 0.089(4) 0.144(5) 0.004(3) 0.049(3) -0.002(3)
O8 0.129(4) 0.177(6) 0.118(4) -0.038(4) 0.073(3) -0.020(4)
O7 0.104(4) 0.145(5) 0.102(3) 0.022(3) 0.053(3) -0.004(3)
P1 0.0827(13) 0.1200(19) 0.0987(14) -0.0052(13) 0.0359(11) 0.0063(13)
P2 0.118(3) 0.083(2) 0.246(5) 0.0000 0.111(3) 0.0000
P3 0.089(2) 0.084(2) 0.121(2) 0.0000 0.0362(16) 0.0000
Ti1 0.0888(10) 0.1021(12) 0.1036(10) -0.0143(8) 0.0528(8) -0.0113(8)
Ti2 0.0767(9) 0.0889(11) 0.0978(9) 0.0034(7) 0.0430(7) -0.0023(7)
C280 0.155(10) 0.270(15) 0.289(13) -0.173(11) 0.113(9) -0.084(9)
C281 0.119(18) 0.089(16) 0.099(13) -0.013(11) 0.056(13) 0.010(14)
C330 0.123(17) 0.094(16) 0.099(13) -0.016(11) 0.063(12) 0.010(13)
C331 0.159(10) 0.281(15) 0.287(13) -0.172(11) 0.119(9) -0.078(9)
C320 0.125(18) 0.098(16) 0.099(13) -0.021(11) 0.064(12) 0.012(13)
C321 0.163(10) 0.288(15) 0.296(13) -0.178(12) 0.116(9) -0.074(10)
C310 0.130(18) 0.101(16) 0.101(14) -0.020(12) 0.055(12) 0.005(13)
C311 0.158(10) 0.289(15) 0.306(13) -0.175(12) 0.111(10) -0.073(10)
C300 0.155(10) 0.289(15) 0.304(13) -0.173(12) 0.109(10) -0.078(10)
C301 0.129(18) 0.100(16) 0.105(14) -0.018(12) 0.052(13) 0.006(13)
C290 0.124(18) 0.096(16) 0.101(14) -0.011(12) 0.055(13) 0.002(13)
C291 0.158(10) 0.283(15) 0.297(13) -0.171(12) 0.111(10) -0.086(9)
C160 0.18(2) 0.18(2) 0.091(13) -0.057(14) 0.035(11) 0.039(17)
C161 0.222(13) 0.264(16) 0.178(11) -0.040(11) 0.028(12) -0.042(11)
C170 0.225(13) 0.273(16) 0.182(11) -0.047(11) 0.033(11) -0.037(11)
C171 0.18(2) 0.19(2) 0.089(13) -0.061(13) 0.033(11) 0.031(17)
C210 0.18(2) 0.18(2) 0.100(13) -0.052(14) 0.028(12) 0.036(17)
C211 0.223(13) 0.259(16) 0.180(11) -0.051(10) 0.021(11) -0.050(11)
C200 0.234(13) 0.267(16) 0.189(11) -0.054(10) 0.019(11) -0.047(12)
C201 0.19(2) 0.19(2) 0.101(13) -0.044(14) 0.024(12) 0.036(18)
C180 0.19(2) 0.18(2) 0.088(13) -0.066(13) 0.034(11) 0.037(17)
C181 0.233(13) 0.279(16) 0.186(11) -0.060(11) 0.035(12) -0.027(12)
C190 0.19(2) 0.19(2) 0.101(13) -0.049(14) 0.024(11) 0.035(18)
C191 0.236(14) 0.278(16) 0.187(11) -0.062(11) 0.021(12) -0.035(12)
C220 0.128(9) 0.145(10) 0.304(15) -0.035(9) 0.123(9) 0.011(7)
C221 0.124(15) 0.19(2) 0.33(4) -0.10(2) 0.12(2) 0.007(15)
C270 0.141(9) 0.161(11) 0.293(15) -0.038(9) 0.128(9) 0.016(8)
C271 0.124(15) 0.19(2) 0.33(4) -0.10(2) 0.12(2) 0.012(15)
C230 0.135(9) 0.140(10) 0.310(15) -0.025(9) 0.124(9) 0.015(7)
C231 0.126(15) 0.19(2) 0.34(4) -0.10(2) 0.11(2) 0.010(15)
C240 0.151(10) 0.157(11) 0.311(15) -0.027(9) 0.121(9) 0.022(8)
C241 0.126(15) 0.19(2) 0.34(4) -0.09(2) 0.12(2) 0.008(15)
C260 0.146(9) 0.179(11) 0.298(15) -0.034(9) 0.128(9) 0.023(8)
C261 0.130(14) 0.19(2) 0.34(4) -0.09(2) 0.12(2) 0.012(15)
C250 0.146(10) 0.172(11) 0.305(15) -0.029(9) 0.126(9) 0.025(8)
C251 0.126(14) 0.18(2) 0.34(4) -0.09(2) 0.12(2) 0.012(15)
C370 0.122(8) 0.167(9) 0.097(7) 0.018(6) 0.053(6) -0.013(8)
C371 0.129(7) 0.170(8) 0.118(6) 0.016(7) 0.055(6) -0.002(7)
C351 0.155(9) 0.199(10) 0.122(9) -0.012(8) 0.053(8) -0.020(9)
C361 0.147(9) 0.187(10) 0.116(9) 0.005(8) 0.042(7) -0.015(9)
C350 0.145(8) 0.187(9) 0.153(8) -0.002(8) 0.092(7) -0.007(8)
C360 0.137(8) 0.182(9) 0.142(8) 0.011(7) 0.077(6) -0.006(8)
C340 0.141(8) 0.192(9) 0.126(8) -0.020(7) 0.067(6) -0.026(8)
C341 0.145(7) 0.184(9) 0.145(7) -0.030(7) 0.082(6) -0.012(7)

_refine_ls_extinction_method     None
_oxford_refine_ls_scale          0.3332(12)
loop_
_geom_bond_atom_site_label_1
_geom_bond_site_symmetry_1
_geom_bond_atom_site_label_2
_geom_bond_site_symmetry_2
_geom_bond_distance
_geom_bond_publ_flag
C10 . C11 . 1.525(13) yes
C10 . C15 . 1.523(13) yes
C10 . P1 . 1.789(9) yes
C10 . H101 . 0.985 no
C11 . C12 . 1.534(16) yes
C11 . H112 . 0.965 no
C11 . H111 . 0.961 no
C12 . C13 . 1.453(19) yes
C12 . H121 . 0.970 no
C12 . H122 . 0.975 no
C13 . C14 . 1.475(18) yes
C13 . H132 . 0.967 no
C13 . H131 . 0.972 no
C14 . C15 . 1.521(14) yes
C14 . H142 . 0.957 no
C14 . H141 . 0.960 no
C15 . H151 . 0.971 no
C15 . H152 . 0.976 no
O1 . Ti2 6_656 2.105(5) yes
O1 . Ti1 . 1.918(6) yes
O1 . Ti2 . 1.939(5) yes
O2 . Ti1 6_656 2.097(5) yes
O2 . Ti1 . 1.946(5) yes
O2 . Ti2 . 1.914(5) yes
O3 . P1 . 1.518(6) yes
O3 . Ti2 . 2.007(5) yes
O4 . Ti1 6_656 2.019(5) yes
O4 . P1 . 1.517(6) yes
O5 . P2 . 1.532(7) yes
O5 . Ti1 . 2.001(6) yes
O6 . P3 . 1.510(6) yes
O6 . Ti2 . 2.022(6) yes
O8 . Ti1 . 1.785(5) yes
O8 . C340 . 1.431(6) yes
O8 . Ti1 . 1.785(5) yes
O8 . C341 . 1.434(6) yes
O7 . Ti2 . 1.811(5) yes
O7 . C370 . 1.438(6) yes
O7 . Ti2 . 1.811(5) yes
O7 . C371 . 1.435(6) yes
P1 . Ti1 6_656 3.201(3) yes
P1 . Ti2 . 3.193(3) yes
P1 . C161 . 1.904(13) yes
P1 . Ti1 6_656 3.201(3) yes
P1 . Ti2 . 3.193(3) yes
P1 . C160 . 1.689(18) yes
P2 . C220 6_656 1.873(11) yes
P2 . Ti1 6_656 3.192(4) yes
P2 . Ti1 . 3.192(4) yes
P2 . C220 . 1.873(11) yes
P2 . C221 6_656 1.76(2) yes
P2 . Ti1 6_656 3.192(4) yes
P2 . Ti1 . 3.192(4) yes
P2 . C221 . 1.76(2) yes
P3 . C280 6_656 1.745(12) yes
P3 . Ti2 6_656 3.207(3) yes
P3 . Ti2 . 3.207(3) yes
P3 . C280 . 1.745(12) yes
P3 . C281 6_656 1.86(2) yes
P3 . Ti2 6_656 3.207(3) yes
P3 . Ti2 . 3.207(3) yes
P3 . C281 . 1.86(2) yes
Ti1 . Ti1 6_656 3.074(3) yes
Ti1 . Ti2 6_656 3.0565(19) yes
Ti1 . Ti2 . 2.9261(19) yes
Ti2 . Ti2 6_656 3.090(2) yes
C280 . C331 . 1.465(6) yes
C280 . C291 . 1.464(6) yes
C280 . H2801 . 0.982 no
C281 . C330 . 1.464(7) yes
C281 . C290 . 1.462(6) yes
C281 . H2811 . 0.980 no
C330 . C320 . 1.624(6) yes
C330 . H3302 . 0.970 no
C330 . H3301 . 0.968 no
C331 . C321 . 1.615(6) yes
C331 . H3311 . 0.966 no
C331 . H3312 . 0.971 no
C320 . C310 . 1.342(6) yes
C320 . H3201 . 0.968 no
C320 . H3202 . 0.971 no
C321 . C311 . 1.341(6) yes
C321 . H3211 . 0.971 no
C321 . H3212 . 0.980 no
C310 . C301 . 1.336(7) yes
C310 . H3101 . 0.972 no
C310 . H3102 . 0.970 no
C311 . C300 . 1.333(6) yes
C311 . H3111 . 0.974 no
C311 . H3112 . 0.971 no
C300 . C291 . 1.622(6) yes
C300 . H3001 . 0.966 no
C300 . H3002 . 0.969 no
C301 . C290 . 1.613(6) yes
C301 . H3011 . 0.969 no
C301 . H3012 . 0.974 no
C290 . H2902 . 0.969 no
C290 . H2901 . 0.970 no
C291 . H2911 . 0.964 no
C291 . H2912 . 0.971 no
C160 . C171 . 1.543(7) yes
C160 . C210 . 1.545(7) yes
C160 . H1601 . 0.977 no
C161 . C170 . 1.539(6) yes
C161 . C211 . 1.543(6) yes
C161 . H1611 . 0.977 no
C170 . C181 . 1.714(6) yes
C170 . H1703 . 0.965 no
C170 . H1704 . 0.970 no
C171 . C180 . 1.709(6) yes
C171 . H1714 . 0.973 no
C171 . H1712 . 0.975 no
C210 . C201 . 1.717(7) yes
C210 . H2101 . 0.973 no
C210 . H2103 . 0.967 no
C211 . C200 . 1.718(6) yes
C211 . H2114 . 0.968 no
C211 . H2112 . 0.966 no
C200 . C191 . 1.446(6) yes
C200 . H2002 . 0.971 no
C200 . H2003 . 0.973 no
C201 . C190 . 1.444(7) yes
C201 . H2011 . 0.971 no
C201 . H2013 . 0.969 no
C180 . C190 . 1.446(7) yes
C180 . H1802 . 0.969 no
C180 . H1803 . 0.969 no
C181 . C191 . 1.451(6) yes
C181 . H1814 . 0.975 no
C181 . H1811 . 0.964 no
C190 . H1901 . 0.969 no
C190 . H1902 . 0.970 no
C191 . H1912 . 0.978 no
C191 . H1911 . 0.979 no
C220 . C270 . 1.491(6) yes
C220 . C230 . 1.497(6) yes
C220 . H2201 . 0.983 no
C221 . C271 . 1.492(7) yes
C221 . C231 . 1.494(7) yes
C221 . H2211 . 0.982 no
C270 . C260 . 1.580(6) yes
C270 . H2701 . 0.967 no
C270 . H2702 . 0.968 no
C271 . C261 . 1.582(7) yes
C271 . H2712 . 0.967 no
C271 . H2711 . 0.969 no
C230 . C240 . 1.582(6) yes
C230 . H2302 . 0.974 no
C230 . H2301 . 0.966 no
C231 . C241 . 1.581(7) yes
C231 . H2311 . 0.972 no
C231 . H2312 . 0.971 no
C240 . C250 . 1.484(6) yes
C240 . H2401 . 0.970 no
C240 . H2402 . 0.968 no
C241 . C251 . 1.489(7) yes
C241 . H2411 . 0.970 no
C241 . H2412 . 0.970 no
C260 . C250 . 1.492(6) yes
C260 . H2601 . 0.972 no
C260 . H2602 . 0.967 no
C261 . C251 . 1.491(7) yes
C261 . H2612 . 0.971 no
C261 . H2611 . 0.969 no
C250 . H2501 . 0.974 no
C250 . H2502 . 0.975 no
C251 . H2512 . 0.972 no
C251 . H2511 . 0.970 no
C370 . C361 . 1.576(6) yes
C370 . H3702 . 0.971 no
C370 . H3701 . 0.968 no
C371 . C360 . 1.568(6) yes
C371 . H3711 . 0.982 no
C371 . H3712 . 0.979 no
C351 . C361 . 1.445(6) yes
C351 . C340 . 1.571(6) yes
C351 . H3511 . 0.971 no
C351 . H3512 . 0.965 no
C361 . H3611 . 0.973 no
C361 . H3612 . 0.972 no
C350 . C360 . 1.460(6) yes
C350 . C341 . 1.577(6) yes
C350 . H3501 . 0.972 no
C350 . H3502 . 0.974 no
C360 . H3601 . 0.961 no
C360 . H3602 . 0.971 no
C340 . H3401 . 0.978 no
C340 . H3402 . 0.982 no
C341 . H3411 . 0.978 no
C341 . H3412 . 0.976 no
loop_
_geom_angle_atom_site_label_1
_geom_angle_site_symmetry_1
_geom_angle_atom_site_label_2
_geom_angle_site_symmetry_2
_geom_angle_atom_site_label_3
_geom_angle_site_symmetry_3
_geom_angle
_geom_angle_publ_flag
C11 . C10 . C15 . 109.8(9) yes
C11 . C10 . P1 . 112.9(7) yes
C15 . C10 . P1 . 110.4(6) yes
C11 . C10 . H101 . 107.7 no
C15 . C10 . H101 . 106.4 no
P1 . C10 . H101 . 109.4 no
C10 . C11 . C12 . 111.2(10) yes
C10 . C11 . H112 . 107.6 no
C12 . C11 . H112 . 107.8 no
C10 . C11 . H111 . 110.0 no
C12 . C11 . H111 . 110.6 no
H112 . C11 . H111 . 109.6 no
C11 . C12 . C13 . 112.5(12) yes
C11 . C12 . H121 . 111.0 no
C13 . C12 . H121 . 109.6 no
C11 . C12 . H122 . 108.0 no
C13 . C12 . H122 . 106.4 no
H121 . C12 . H122 . 109.3 no
C12 . C13 . C14 . 114.1(14) yes
C12 . C13 . H132 . 105.8 no
C14 . C13 . H132 . 107.0 no
C12 . C13 . H131 . 108.7 no
C14 . C13 . H131 . 110.2 no
H132 . C13 . H131 . 111.0 no
C13 . C14 . C15 . 111.5(11) yes
C13 . C14 . H142 . 108.7 no
C15 . C14 . H142 . 107.6 no
C13 . C14 . H141 . 109.4 no
C15 . C14 . H141 . 109.7 no
H142 . C14 . H141 . 110.0 no
C10 . C15 . C14 . 112.9(9) yes
C10 . C15 . H151 . 108.5 no
C14 . C15 . H151 . 108.4 no
C10 . C15 . H152 . 108.5 no
C14 . C15 . H152 . 107.2 no
H151 . C15 . H152 . 111.3 no
Ti2 6_656 O1 . Ti1 . 98.8(2) yes
Ti2 6_656 O1 . Ti2 . 99.6(2) yes
Ti1 . O1 . Ti2 . 98.7(2) yes
Ti1 6_656 O2 . Ti1 . 98.92(19) yes
Ti1 6_656 O2 . Ti2 . 99.2(2) yes
Ti1 . O2 . Ti2 . 98.6(2) yes
P1 . O3 . Ti2 . 129.3(3) yes
Ti1 6_656 O4 . P1 . 129.2(3) yes
P2 . O5 . Ti1 . 128.8(4) yes
P3 . O6 . Ti2 . 129.9(3) yes
Ti1 . O8 . C340 . 137.4(9) yes
Ti1 . O8 . C341 . 150.1(9) yes
Ti2 . O7 . C370 . 139.5(10) yes
Ti2 . O7 . C371 . 135.1(6) yes
C10 . P1 . O3 . 108.3(4) yes
C10 . P1 . O4 . 108.1(4) yes
O3 . P1 . O4 . 114.4(3) yes
C10 . P1 . Ti1 6_656 127.4(3) yes
O3 . P1 . Ti1 6_656 86.1(2) yes
O4 . P1 . Ti1 6_656 29.3(2) yes
C10 . P1 . Ti2 . 121.7(3) yes
O3 . P1 . Ti2 . 29.08(19) yes
O4 . P1 . Ti2 . 85.3(2) yes
Ti1 6_656 P1 . Ti2 . 57.11(5) yes
C10 . P1 . C161 . 110.1(8) yes
O3 . P1 . C161 . 105.1(7) yes
O4 . P1 . C161 . 110.8(7) yes
Ti1 6_656 P1 . C161 . 114.4(7) yes
Ti2 . P1 . C161 . 117.2(7) yes
C10 . P1 . O3 . 108.3(4) yes
C10 . P1 . O4 . 108.1(4) yes
O3 . P1 . O4 . 114.4(3) yes
C10 . P1 . Ti1 6_656 127.4(3) yes
O3 . P1 . Ti1 6_656 86.1(2) yes
O4 . P1 . Ti1 6_656 29.3(2) yes
C10 . P1 . Ti2 . 121.7(3) yes
O3 . P1 . Ti2 . 29.08(19) yes
O4 . P1 . Ti2 . 85.3(2) yes
Ti1 6_656 P1 . Ti2 . 57.11(5) yes
C10 . P1 . C160 . 110.7(11) yes
O3 . P1 . C160 . 112.2(13) yes
O4 . P1 . C160 . 103.0(12) yes
Ti1 6_656 P1 . C160 . 109.4(11) yes
Ti2 . P1 . C160 . 121.2(11) yes
C220 6_656 P2 . O5 . 112.8(5) yes
C220 6_656 P2 . O5 6_656 104.2(6) yes
O5 . P2 . O5 6_656 115.6(5) yes
C220 6_656 P2 . Ti1 6_656 116.1(5) yes
O5 . P2 . Ti1 6_656 86.5(3) yes
O5 6_656 P2 . Ti1 6_656 29.3(2) yes
C220 6_656 P2 . Ti1 . 126.9(4) yes
O5 . P2 . Ti1 . 29.3(2) yes
O5 6_656 P2 . Ti1 . 86.5(3) yes
Ti1 6_656 P2 . Ti1 . 57.57(8) yes
C220 6_656 P2 . C220 . 107.2(9) yes
O5 . P2 . C220 . 104.2(6) yes
O5 6_656 P2 . C220 . 112.8(5) yes
Ti1 6_656 P2 . C220 . 126.9(4) yes
Ti1 . P2 . C220 . 116.1(5) yes
C221 6_656 P2 . O5 . 103.2(11) yes
C221 6_656 P2 . O5 6_656 119.4(13) yes
O5 . P2 . O5 6_656 115.6(5) yes
C221 6_656 P2 . Ti1 6_656 129.0(14) yes
O5 . P2 . Ti1 6_656 86.5(3) yes
O5 6_656 P2 . Ti1 6_656 29.3(2) yes
C221 6_656 P2 . Ti1 . 123.6(11) yes
O5 . P2 . Ti1 . 29.3(2) yes
O5 6_656 P2 . Ti1 . 86.5(3) yes
Ti1 6_656 P2 . Ti1 . 57.57(8) yes
C221 6_656 P2 . C221 . 95(2) yes
O5 . P2 . C221 . 119.4(13) yes
O5 6_656 P2 . C221 . 103.2(11) yes
Ti1 6_656 P2 . C221 . 123.6(11) yes
Ti1 . P2 . C221 . 129.0(14) yes
C280 6_656 P3 . O6 . 105.9(6) yes
C280 6_656 P3 . O6 6_656 105.6(6) yes
O6 . P3 . O6 6_656 114.7(5) yes
C280 6_656 P3 . Ti2 6_656 119.6(7) yes
O6 . P3 . Ti2 6_656 85.9(2) yes
O6 6_656 P3 . Ti2 6_656 28.9(2) yes
C280 6_656 P3 . Ti2 . 112.9(7) yes
O6 . P3 . Ti2 . 28.9(2) yes
O6 6_656 P3 . Ti2 . 85.9(2) yes
Ti2 6_656 P3 . Ti2 . 57.61(7) yes
C280 6_656 P3 . C280 . 119.5(15) yes
O6 . P3 . C280 . 105.6(6) yes
O6 6_656 P3 . C280 . 105.9(6) yes
Ti2 6_656 P3 . C280 . 112.9(7) yes
Ti2 . P3 . C280 . 119.6(7) yes
C281 6_656 P3 . O6 . 105.7(10) yes
C281 6_656 P3 . O6 6_656 112.4(10) yes
O6 . P3 . O6 6_656 114.7(5) yes
C281 6_656 P3 . Ti2 6_656 127.6(9) yes
O6 . P3 . Ti2 6_656 85.9(2) yes
O6 6_656 P3 . Ti2 6_656 28.9(2) yes
C281 6_656 P3 . Ti2 . 116.7(9) yes
O6 . P3 . Ti2 . 28.9(2) yes
O6 6_656 P3 . Ti2 . 85.9(2) yes
Ti2 6_656 P3 . Ti2 . 57.61(7) yes
C281 6_656 P3 . C281 . 105.6(18) yes
O6 . P3 . C281 . 112.4(10) yes
O6 6_656 P3 . C281 . 105.7(10) yes
Ti2 6_656 P3 . C281 . 116.7(9) yes
Ti2 . P3 . C281 . 127.6(9) yes
Ti1 6_656 Ti1 . Ti2 6_656 57.02(4) yes
Ti1 6_656 Ti1 . O2 6_656 38.70(13) yes
Ti2 6_656 Ti1 . O2 6_656 38.19(14) yes
Ti1 6_656 Ti1 . O4 6_656 124.26(16) yes
Ti2 6_656 Ti1 . O4 6_656 82.01(16) yes
O2 6_656 Ti1 . O4 6_656 85.6(2) yes
Ti1 6_656 Ti1 . O5 . 82.9(2) yes
Ti2 6_656 Ti1 . O5 . 124.22(19) yes
O2 6_656 Ti1 . O5 . 86.1(2) yes
O4 6_656 Ti1 . O5 . 93.3(3) yes
Ti1 6_656 Ti1 . O2 . 42.38(13) yes
Ti2 6_656 Ti1 . O2 . 83.29(15) yes
O2 6_656 Ti1 . O2 . 80.43(19) yes
O4 6_656 Ti1 . O2 . 164.8(2) yes
O5 . Ti1 . O2 . 91.8(2) yes
Ti1 6_656 Ti1 . O1 . 82.86(14) yes
Ti2 6_656 Ti1 . O1 . 42.88(14) yes
O2 6_656 Ti1 . O1 . 80.3(2) yes
O4 6_656 Ti1 . O1 . 91.5(2) yes
O5 . Ti1 . O1 . 165.2(3) yes
Ti1 6_656 Ti1 . P2 . 61.21(4) yes
Ti2 6_656 Ti1 . P2 . 109.01(6) yes
O2 6_656 Ti1 . P2 . 71.78(14) yes
O4 6_656 Ti1 . P2 . 108.05(19) yes
O5 . Ti1 . P2 . 22.0(2) yes
Ti1 6_656 Ti1 . P1 6_656 110.64(7) yes
Ti2 6_656 Ti1 . P1 6_656 61.30(6) yes
O2 6_656 Ti1 . P1 6_656 73.20(14) yes
O4 6_656 Ti1 . P1 6_656 21.54(17) yes
O5 . Ti1 . P1 6_656 109.37(18) yes
Ti1 6_656 Ti1 . O8 . 139.6(2) yes
Ti2 6_656 Ti1 . O8 . 142.3(2) yes
O2 6_656 Ti1 . O8 . 178.3(3) yes
O4 6_656 Ti1 . O8 . 96.0(3) yes
O5 . Ti1 . O8 . 93.4(3) yes
Ti1 6_656 Ti1 . Ti2 . 61.19(5) yes
Ti2 6_656 Ti1 . Ti2 . 62.15(6) yes
O2 6_656 Ti1 . Ti2 . 84.28(14) yes
O4 6_656 Ti1 . Ti2 . 132.42(19) yes
O5 . Ti1 . Ti2 . 132.0(2) yes
O2 . Ti1 . O1 . 80.2(2) yes
O2 . Ti1 . P2 . 73.28(15) yes
O1 . Ti1 . P2 . 144.07(16) yes
O2 . Ti1 . P1 6_656 144.51(16) yes
O1 . Ti1 . P1 6_656 72.36(15) yes
P2 . Ti1 . P1 6_656 118.47(6) yes
O2 . Ti1 . O8 . 97.9(2) yes
O1 . Ti1 . O8 . 99.9(3) yes
P2 . Ti1 . O8 . 107.3(2) yes
P1 6_656 Ti1 . O8 . 108.5(2) yes
O2 . Ti1 . Ti2 . 40.30(15) yes
O1 . Ti1 . Ti2 . 40.93(14) yes
P2 . Ti1 . Ti2 . 112.46(6) yes
P1 6_656 Ti1 . Ti2 . 112.40(7) yes
O8 . Ti1 . Ti2 . 94.8(2) yes
Ti2 6_656 Ti2 . Ti1 6_656 56.85(4) yes
Ti2 6_656 Ti2 . Ti1 . 61.00(4) yes
Ti1 6_656 Ti2 . Ti1 . 61.79(6) yes
Ti2 6_656 Ti2 . O1 6_656 38.23(13) yes
Ti1 6_656 Ti2 . O1 6_656 38.32(15) yes
Ti1 . Ti2 . O1 6_656 83.79(14) yes
Ti2 6_656 Ti2 . O6 . 81.90(15) yes
Ti1 6_656 Ti2 . O6 . 122.97(17) yes
Ti1 . Ti2 . O6 . 131.72(15) yes
O1 6_656 Ti2 . O6 . 84.8(2) yes
Ti2 6_656 Ti2 . O3 . 124.13(17) yes
Ti1 6_656 Ti2 . O3 . 83.05(16) yes
Ti1 . Ti2 . O3 . 133.74(16) yes
O1 6_656 Ti2 . O3 . 86.0(2) yes
O6 . Ti2 . O3 . 91.8(2) yes
Ti2 6_656 Ti2 . O1 . 42.19(14) yes
Ti1 6_656 Ti2 . O1 . 83.01(15) yes
Ti1 . Ti2 . O1 . 40.38(16) yes
O1 6_656 Ti2 . O1 . 79.8(2) yes
O6 . Ti2 . O1 . 91.4(2) yes
Ti2 6_656 Ti2 . O2 . 82.84(13) yes
Ti1 6_656 Ti2 . O2 . 42.63(14) yes
Ti1 . Ti2 . O2 . 41.10(15) yes
O1 6_656 Ti2 . O2 . 80.2(2) yes
O6 . Ti2 . O2 . 164.0(2) yes
Ti2 6_656 Ti2 . P1 . 108.34(7) yes
Ti1 6_656 Ti2 . P1 . 61.59(6) yes
Ti1 . Ti2 . P1 . 114.94(7) yes
O1 6_656 Ti2 . P1 . 70.81(14) yes
O6 . Ti2 . P1 . 104.96(17) yes
Ti2 6_656 Ti2 . P3 . 61.20(4) yes
Ti1 6_656 Ti2 . P3 . 108.92(5) yes
Ti1 . Ti2 . P3 . 112.35(5) yes
O1 6_656 Ti2 . P3 . 71.51(15) yes
O6 . Ti2 . P3 . 21.18(15) yes
Ti2 6_656 Ti2 . O7 . 137.99(19) yes
Ti1 6_656 Ti2 . O7 . 142.4(2) yes
Ti1 . Ti2 . O7 . 93.9(2) yes
O1 6_656 Ti2 . O7 . 176.2(2) yes
O6 . Ti2 . O7 . 94.7(3) yes
O3 . Ti2 . O1 . 165.1(2) yes
O3 . Ti2 . O2 . 92.7(2) yes
O1 . Ti2 . O2 . 80.5(2) yes
O3 . Ti2 . P1 . 21.57(16) yes
O1 . Ti2 . P1 . 144.48(16) yes
O2 . Ti2 . P1 . 75.34(16) yes
O3 . Ti2 . P3 . 106.71(16) yes
O1 . Ti2 . P3 . 73.11(16) yes
O2 . Ti2 . P3 . 144.03(14) yes
P1 . Ti2 . P3 . 113.99(6) yes
O3 . Ti2 . O7 . 97.7(2) yes
O1 . Ti2 . O7 . 96.5(2) yes
O2 . Ti2 . O7 . 100.0(3) yes
P1 . Ti2 . O7 . 112.93(19) yes
P3 . Ti2 . O7 . 106.8(2) yes
P3 . C280 . C331 . 115.6(9) yes
P3 . C280 . C291 . 119.5(10) yes
C331 . C280 . C291 . 108.03(7) yes
P3 . C280 . H2801 . 105.3 no
C331 . C280 . H2801 . 103.7 no
C291 . C280 . H2801 . 102.6 no
P3 . C281 . C330 . 110.8(17) yes
P3 . C281 . C290 . 110.2(18) yes
C330 . C281 . C290 . 108.02(7) yes
P3 . C281 . H2811 . 111.3 no
C330 . C281 . H2811 . 111.2 no
C290 . C281 . H2811 . 105.1 no
C281 . C330 . C320 . 111.57(7) yes
C281 . C330 . H3302 . 107.2 no
C320 . C330 . H3302 . 109.7 no
C281 . C330 . H3301 . 110.5 no
C320 . C330 . H3301 . 107.9 no
H3302 . C330 . H3301 . 110.0 no
C280 . C331 . C321 . 111.55(7) yes
C280 . C331 . H3311 . 108.1 no
C321 . C331 . H3311 . 106.6 no
C280 . C331 . H3312 . 109.3 no
C321 . C331 . H3312 . 111.2 no
H3311 . C331 . H3312 . 109.9 no
C330 . C320 . C310 . 111.23(7) yes
C330 . C320 . H3201 . 109.0 no
C310 . C320 . H3201 . 108.7 no
C330 . C320 . H3202 . 110.6 no
C310 . C320 . H3202 . 108.4 no
H3201 . C320 . H3202 . 108.9 no
C331 . C321 . C311 . 111.21(7) yes
C331 . C321 . H3211 . 110.3 no
C311 . C321 . H3211 . 109.4 no
C331 . C321 . H3212 . 106.9 no
C311 . C321 . H3212 . 109.9 no
H3211 . C321 . H3212 . 109.1 no
C320 . C310 . C301 . 113.00(7) yes
C320 . C310 . H3101 . 108.3 no
C301 . C310 . H3101 . 104.2 no
C320 . C310 . H3102 . 110.9 no
C301 . C310 . H3102 . 110.4 no
H3101 . C310 . H3102 . 109.8 no
C321 . C311 . C300 . 112.99(7) yes
C321 . C311 . H3111 . 109.3 no
C300 . C311 . H3111 . 106.2 no
C321 . C311 . H3112 . 108.9 no
C300 . C311 . H3112 . 109.4 no
H3111 . C311 . H3112 . 109.9 no
C311 . C300 . C291 . 111.23(7) yes
C311 . C300 . H3001 . 108.7 no
C291 . C300 . H3001 . 110.2 no
C311 . C300 . H3002 . 109.0 no
C291 . C300 . H3002 . 107.4 no
H3001 . C300 . H3002 . 110.2 no
C310 . C301 . C290 . 111.21(7) yes
C310 . C301 . H3011 . 110.2 no
C290 . C301 . H3011 . 107.2 no
C310 . C301 . H3012 . 105.8 no
C290 . C301 . H3012 . 112.7 no
H3011 . C301 . H3012 . 109.7 no
C301 . C290 . C281 . 111.55(7) yes
C301 . C290 . H2902 . 113.0 no
C281 . C290 . H2902 . 112.2 no
C301 . C290 . H2901 . 105.2 no
C281 . C290 . H2901 . 104.9 no
H2902 . C290 . H2901 . 109.5 no
C280 . C291 . C300 . 111.57(7) yes
C280 . C291 . H2911 . 108.5 no
C300 . C291 . H2911 . 107.3 no
C280 . C291 . H2912 . 109.2 no
C300 . C291 . H2912 . 110.6 no
H2911 . C291 . H2912 . 109.7 no
P1 . C160 . C171 . 111.7(17) yes
P1 . C160 . C210 . 114.1(18) yes
C171 . C160 . C210 . 125.15(7) yes
P1 . C160 . H1601 . 99.3 no
C171 . C160 . H1601 . 101.9 no
C210 . C160 . H1601 . 98.9 no
P1 . C161 . C170 . 116.2(12) yes
P1 . C161 . C211 . 111.0(12) yes
C170 . C161 . C211 . 125.13(7) yes
P1 . C161 . H1611 . 99.8 no
C170 . C161 . H1611 . 97.7 no
C211 . C161 . H1611 . 100.5 no
C161 . C170 . C181 . 100.80(7) yes
C161 . C170 . H1703 . 111.7 no
C181 . C170 . H1703 . 110.9 no
C161 . C170 . H1704 . 112.0 no
C181 . C170 . H1704 . 111.5 no
H1703 . C170 . H1704 . 109.7 no
C160 . C171 . C180 . 100.81(7) yes
C160 . C171 . H1714 . 113.7 no
C180 . C171 . H1714 . 111.7 no
C160 . C171 . H1712 . 109.6 no
C180 . C171 . H1712 . 110.6 no
H1714 . C171 . H1712 . 110.1 no
C160 . C210 . C201 . 100.82(7) yes
C160 . C210 . H2101 . 112.0 no
C201 . C210 . H2101 . 111.9 no
C160 . C210 . H2103 . 111.4 no
C201 . C210 . H2103 . 111.1 no
H2101 . C210 . H2103 . 109.5 no
C161 . C211 . C200 . 100.80(7) yes
C161 . C211 . H2114 . 109.9 no
C200 . C211 . H2114 . 110.6 no
C161 . C211 . H2112 . 113.0 no
C200 . C211 . H2112 . 111.7 no
H2114 . C211 . H2112 . 110.5 no
C211 . C200 . C191 . 108.82(7) yes
C211 . C200 . H2002 . 111.8 no
C191 . C200 . H2002 . 110.2 no
C211 . C200 . H2003 . 109.8 no
C191 . C200 . H2003 . 106.8 no
H2002 . C200 . H2003 . 109.4 no
C210 . C201 . C190 . 108.83(7) yes
C210 . C201 . H2011 . 110.6 no
C190 . C201 . H2011 . 109.2 no
C210 . C201 . H2013 . 109.1 no
C190 . C201 . H2013 . 108.8 no
H2011 . C201 . H2013 . 110.4 no
C171 . C180 . C190 . 108.82(7) yes
C171 . C180 . H1802 . 109.9 no
C190 . C180 . H1802 . 111.9 no
C171 . C180 . H1803 . 110.3 no
C190 . C180 . H1803 . 106.2 no
H1802 . C180 . H1803 . 109.7 no
C170 . C181 . C191 . 108.84(7) yes
C170 . C181 . H1814 . 110.2 no
C191 . C181 . H1814 . 111.3 no
C170 . C181 . H1811 . 108.2 no
C191 . C181 . H1811 . 107.1 no
H1814 . C181 . H1811 . 111.0 no
C180 . C190 . C201 . 97.11(7) yes
C180 . C190 . H1901 . 110.6 no
C201 . C190 . H1901 . 111.8 no
C180 . C190 . H1902 . 113.1 no
C201 . C190 . H1902 . 113.6 no
H1901 . C190 . H1902 . 110.0 no
C181 . C191 . C200 . 97.12(7) yes
C181 . C191 . H1912 . 112.8 no
C200 . C191 . H1912 . 112.9 no
C181 . C191 . H1911 . 112.5 no
C200 . C191 . H1911 . 110.4 no
H1912 . C191 . H1911 . 110.6 no
P2 . C220 . C270 . 110.5(8) yes
P2 . C220 . C230 . 108.3(8) yes
C270 . C220 . C230 . 111.73(7) yes
P2 . C220 . H2201 . 110.9 no
C270 . C220 . H2201 . 106.4 no
C230 . C220 . H2201 . 109.0 no
P2 . C221 . C271 . 112(2) yes
P2 . C221 . C231 . 115.9(17) yes
C271 . C221 . C231 . 111.73(7) yes
P2 . C221 . H2211 . 104.9 no
C271 . C221 . H2211 . 100.2 no
C231 . C221 . H2211 . 110.3 no
C220 . C270 . C260 . 107.26(7) yes
C220 . C270 . H2701 . 111.4 no
C260 . C270 . H2701 . 111.7 no
C220 . C270 . H2702 . 108.0 no
C260 . C270 . H2702 . 109.5 no
H2701 . C270 . H2702 . 108.9 no
C221 . C271 . C261 . 107.27(7) yes
C221 . C271 . H2712 . 113.9 no
C261 . C271 . H2712 . 110.9 no
C221 . C271 . H2711 . 102.0 no
C261 . C271 . H2711 . 112.9 no
H2712 . C271 . H2711 . 109.6 no
C220 . C230 . C240 . 107.28(7) yes
C220 . C230 . H2302 . 110.7 no
C240 . C230 . H2302 . 110.4 no
C220 . C230 . H2301 . 109.6 no
C240 . C230 . H2301 . 108.9 no
H2302 . C230 . H2301 . 109.9 no
C221 . C231 . C241 . 107.27(7) yes
C221 . C231 . H2311 . 108.1 no
C241 . C231 . H2311 . 106.7 no
C221 . C231 . H2312 . 112.1 no
C241 . C231 . H2312 . 112.5 no
H2311 . C231 . H2312 . 109.9 no
C230 . C240 . C250 . 106.25(7) yes
C230 . C240 . H2401 . 109.5 no
C250 . C240 . H2401 . 110.5 no
C230 . C240 . H2402 . 110.5 no
C250 . C240 . H2402 . 109.8 no
H2401 . C240 . H2402 . 110.2 no
C231 . C241 . C251 . 106.24(7) yes
C231 . C241 . H2411 . 112.6 no
C251 . C241 . H2411 . 103.4 no
C231 . C241 . H2412 . 111.6 no
C251 . C241 . H2412 . 112.9 no
H2411 . C241 . H2412 . 109.9 no
C270 . C260 . C250 . 106.24(7) yes
C270 . C260 . H2601 . 110.1 no
C250 . C260 . H2601 . 110.4 no
C270 . C260 . H2602 . 110.1 no
C250 . C260 . H2602 . 110.3 no
H2601 . C260 . H2602 . 109.6 no
C271 . C261 . C251 . 106.25(7) yes
C271 . C261 . H2612 . 107.0 no
C251 . C261 . H2612 . 107.1 no
C271 . C261 . H2611 . 113.0 no
C251 . C261 . H2611 . 113.7 no
H2612 . C261 . H2611 . 109.4 no
C260 . C250 . C240 . 105.23(7) yes
C260 . C250 . H2501 . 111.6 no
C240 . C250 . H2501 . 110.0 no
C260 . C250 . H2502 . 111.1 no
C240 . C250 . H2502 . 109.7 no
H2501 . C250 . H2502 . 109.1 no
C261 . C251 . C241 . 105.24(7) yes
C261 . C251 . H2512 . 111.5 no
C241 . C251 . H2512 . 113.5 no
C261 . C251 . H2511 . 113.4 no
C241 . C251 . H2511 . 103.3 no
H2512 . C251 . H2511 . 109.6 no
O7 . C370 . C361 . 106.03(7) yes
O7 . C370 . H3702 . 111.0 no
C361 . C370 . H3702 . 111.4 no
O7 . C370 . H3701 . 110.0 no
C361 . C370 . H3701 . 109.5 no
H3702 . C370 . H3701 . 108.9 no
O7 . C371 . C360 . 106.04(7) yes
O7 . C371 . H3711 . 111.4 no
C360 . C371 . H3711 . 111.4 no
O7 . C371 . H3712 . 108.4 no
C360 . C371 . H3712 . 108.6 no
H3711 . C371 . H3712 . 110.8 no
C361 . C351 . C340 . 115.14(7) yes
C361 . C351 . H3511 . 106.7 no
C340 . C351 . H3511 . 107.7 no
C361 . C351 . H3512 . 106.5 no
C340 . C351 . H3512 . 110.0 no
H3511 . C351 . H3512 . 110.9 no
C370 . C361 . C351 . 115.14(7) yes
C370 . C361 . H3611 . 110.0 no
C351 . C361 . H3611 . 108.4 no
C370 . C361 . H3612 . 107.2 no
C351 . C361 . H3612 . 106.7 no
H3611 . C361 . H3612 . 109.2 no
C360 . C350 . C341 . 115.14(7) yes
C360 . C350 . H3501 . 108.4 no
C341 . C350 . H3501 . 110.0 no
C360 . C350 . H3502 . 105.6 no
C341 . C350 . H3502 . 108.5 no
H3501 . C350 . H3502 . 109.1 no
C371 . C360 . C350 . 115.15(7) yes
C371 . C360 . H3601 . 107.8 no
C350 . C360 . H3601 . 104.4 no
C371 . C360 . H3602 . 109.1 no
C350 . C360 . H3602 . 110.7 no
H3601 . C360 . H3602 . 109.6 no
C351 . C340 . O8 . 106.02(7) yes
C351 . C340 . H3401 . 108.2 no
O8 . C340 . H3401 . 110.4 no
C351 . C340 . H3402 . 111.0 no
O8 . C340 . H3402 . 111.7 no
H3401 . C340 . H3402 . 109.5 no
C350 . C341 . O8 . 106.02(7) yes
C350 . C341 . H3411 . 111.1 no
O8 . C341 . H3411 . 112.3 no
C350 . C341 . H3412 . 108.2 no
O8 . C341 . H3412 . 109.5 no
H3411 . C341 . H3412 . 109.5 no
loop_
_geom_hbond_atom_site_label_D
_geom_hbond_site_symmetry_D
_geom_hbond_atom_site_label_H
_geom_hbond_site_symmetry_H
_geom_hbond_atom_site_label_A
_geom_hbond_site_symmetry_A
_geom_hbond_angle_DHA
_geom_hbond_distance_DH
_geom_hbond_distance_HA
_geom_hbond_distance_DA
_geom_hbond_publ_flag
C12 . H122 . C370 2_656 148 0.98 2.46 3.33(3) yes
C330 . H3302 . C370 6_656 134 0.97 2.43 3.18(3) yes
C211 . H2112 . C360 2_656 143 0.97 2.58 3.40(3) yes
C270 . H2701 . C341 . 154 0.97 2.60 3.50(3) yes
C370 . H3702 . C330 6_656 141 0.97 2.37 3.18(3) yes
C371 . H3711 . O8 . 120 0.98 2.15 2.78(3) yes
C361 . H3711 . O8 . 142 0.91 2.15 2.92(3) yes
C360 . H3602 . C211 2_656 150 0.97 2.52 3.40(3) yes
C351 . H3511 . C260 4_656 145 0.97 2.52 3.37(3) yes
C341 . H3401 . C350 . 131 0.71 1.01 1.58(3) yes
C350 . H3402 . O7 . 139 0.98 2.21 3.02(3) yes


_iucr_refine_instructions_details 
;
#
# Punched on 30/10/24 at 15:03:51
#
#LIST     12                                                                    
BLOCK SCALE X'S  U'S 
EQUIV PART(1001,OCC) PART(1002,OCC) 
WEIGHT -1 PART(1002,OCC) 
EQUIV PART(2001,OCC) PART(2002,OCC) 
WEIGHT -1 PART(2002,OCC) 
EQUIV PART(3001,OCC) PART(3002,OCC) 
WEIGHT -1 PART(3002,OCC) 
EQUIV PART(4001,OCC) PART(4002,OCC) 
WEIGHT -1 PART(4002,OCC) 
RIDE C   (  10,X'S) H   ( 101,X'S) 
RIDE C   (  11,X'S) H   ( 112,X'S) H   ( 111,X'S) 
RIDE C   (  12,X'S) H   ( 121,X'S) H   ( 122,X'S) 
RIDE C   (  13,X'S) H   ( 132,X'S) H   ( 131,X'S) 
RIDE C   (  14,X'S) H   ( 142,X'S) H   ( 141,X'S) 
RIDE C   (  15,X'S) H   ( 151,X'S) H   ( 152,X'S) 
RIDE C   ( 280,X'S) H   (2801,X'S) 
RIDE C   ( 281,X'S) H   (2811,X'S) 
RIDE C   ( 330,X'S) H   (3302,X'S) H   (3301,X'S) 
RIDE C   ( 331,X'S) H   (3311,X'S) H   (3312,X'S) 
RIDE C   ( 320,X'S) H   (3201,X'S) H   (3202,X'S) 
RIDE C   ( 321,X'S) H   (3211,X'S) H   (3212,X'S) 
RIDE C   ( 310,X'S) H   (3101,X'S) H   (3102,X'S) 
RIDE C   ( 311,X'S) H   (3111,X'S) H   (3112,X'S) 
RIDE C   ( 300,X'S) H   (3001,X'S) H   (3002,X'S) 
RIDE C   ( 301,X'S) H   (3011,X'S) H   (3012,X'S) 
RIDE C   ( 290,X'S) H   (2902,X'S) H   (2901,X'S) 
RIDE C   ( 291,X'S) H   (2911,X'S) H   (2912,X'S) 
RIDE C   ( 160,X'S) H   (1601,X'S) 
RIDE C   ( 161,X'S) H   (1611,X'S) 
RIDE C   ( 170,X'S) H   (1703,X'S) H   (1704,X'S) 
RIDE C   ( 171,X'S) H   (1714,X'S) H   (1712,X'S) 
RIDE C   ( 210,X'S) H   (2101,X'S) H   (2103,X'S) 
RIDE C   ( 211,X'S) H   (2114,X'S) H   (2112,X'S) 
RIDE C   ( 200,X'S) H   (2002,X'S) H   (2003,X'S) 
RIDE C   ( 201,X'S) H   (2011,X'S) H   (2013,X'S) 
RIDE C   ( 180,X'S) H   (1802,X'S) H   (1803,X'S) 
RIDE C   ( 181,X'S) H   (1814,X'S) H   (1811,X'S) 
RIDE C   ( 190,X'S) H   (1901,X'S) H   (1902,X'S) 
RIDE C   ( 191,X'S) H   (1912,X'S) H   (1911,X'S) 
RIDE C   ( 220,X'S) H   (2201,X'S) 
RIDE C   ( 221,X'S) H   (2211,X'S) 
RIDE C   ( 270,X'S) H   (2701,X'S) H   (2702,X'S) 
RIDE C   ( 271,X'S) H   (2712,X'S) H   (2711,X'S) 
RIDE C   ( 230,X'S) H   (2302,X'S) H   (2301,X'S) 
RIDE C   ( 231,X'S) H   (2311,X'S) H   (2312,X'S) 
RIDE C   ( 240,X'S) H   (2401,X'S) H   (2402,X'S) 
RIDE C   ( 241,X'S) H   (2411,X'S) H   (2412,X'S) 
RIDE C   ( 260,X'S) H   (2601,X'S) H   (2602,X'S) 
RIDE C   ( 261,X'S) H   (2612,X'S) H   (2611,X'S) 
RIDE C   ( 250,X'S) H   (2501,X'S) H   (2502,X'S) 
RIDE C   ( 251,X'S) H   (2512,X'S) H   (2511,X'S) 
RIDE C   ( 370,X'S) H   (3702,X'S) H   (3701,X'S) 
RIDE C   ( 371,X'S) H   (3711,X'S) H   (3712,X'S) 
RIDE C   ( 351,X'S) H   (3511,X'S) H   (3512,X'S) 
RIDE C   ( 361,X'S) H   (3611,X'S) H   (3612,X'S) 
RIDE C   ( 350,X'S) H   (3501,X'S) H   (3502,X'S) 
RIDE C   ( 360,X'S) H   (3601,X'S) H   (3602,X'S) 
RIDE C   ( 340,X'S) H   (3401,X'S) H   (3402,X'S) 
RIDE C   ( 341,X'S) H   (3411,X'S) H   (3412,X'S) 
END                                                                             
#
# Punched on 30/10/24 at 15:03:52
#
#LIST     16                                                                    
NO 
REM   HREST   START (DO NOT REMOVE THIS LINE) 
SAME C(281) C(290) C(301) C(310) C(320) C(330) AND 
CONT C(281) C(330) C(320) C(310) C(301) C(290) AND 
CONT C(280) C(291) C(300) C(311) C(321) C(331) AND 
CONT C(280) C(331) C(321) C(311) C(300) C(291) 
DELU 0.015 C(281) C(290) C(301) C(310) C(320) C(330)  AND 
CONT C(281) C(330) C(320) C(310) C(301) C(290)  AND 
CONT C(280) C(291) C(300) C(311) C(321) C(331)  AND 
CONT C(280) C(331) C(321) C(311) C(300) C(291) 
SIMU 0.015 C(281) C(290) C(301) C(310) C(320) C(330)  AND 
CONT C(281) C(330) C(320) C(310) C(301) C(290)  AND 
CONT C(280) C(291) C(300) C(311) C(321) C(331)  AND 
CONT C(280) C(331) C(321) C(311) C(300) C(291) 
SAME C(160) C(171) C(180) C(190) C(201) C(210) AND 
CONT C(160) C(210) C(201) C(190) C(180) C(171) AND 
CONT C(161) C(170) C(181) C(191) C(200) C(211) AND 
CONT C(161) C(211) C(200) C(191) C(181) C(170) 
DELU 0.015 C(160) C(171) C(180) C(190) C(201) C(210)  AND 
CONT C(160) C(210) C(201) C(190) C(180) C(171)  AND 
CONT C(161) C(170) C(181) C(191) C(200) C(211)  AND 
CONT C(161) C(211) C(200) C(191) C(181) C(170) 
SIMU 0.015 C(160) C(171) C(180) C(190) C(201) C(210)  AND 
CONT C(160) C(210) C(201) C(190) C(180) C(171)  AND 
CONT C(161) C(170) C(181) C(191) C(200) C(211)  AND 
CONT C(161) C(211) C(200) C(191) C(181) C(170) 
SAME C(221) C(231) C(241) C(251) C(261) C(271) AND 
CONT C(221) C(271) C(261) C(251) C(241) C(231) AND 
CONT C(220) C(230) C(240) C(250) C(260) C(270) AND 
CONT C(220) C(270) C(260) C(250) C(240) C(230) 
DELU 0.015 C(221) C(231) C(241) C(251) C(261) C(271)  AND 
CONT C(221) C(271) C(261) C(251) C(241) C(231)  AND 
CONT C(220) C(230) C(240) C(250) C(260) C(270)  AND 
CONT C(220) C(270) C(260) C(250) C(240) C(230) 
SIMU 0.015 C(221) C(231) C(241) C(251) C(261) C(271)  AND 
CONT C(221) C(271) C(261) C(251) C(241) C(231)  AND 
CONT C(220) C(230) C(240) C(250) C(260) C(270)  AND 
CONT C(220) C(270) C(260) C(250) C(240) C(230) 
SAME O(7) C(370) C(361) C(351) C(340) O(8) AND 
CONT O(8) C(340) C(351) C(361) C(370) O(7) AND 
CONT O(7) C(371) C(360) C(350) C(341) O(8) AND 
CONT O(8) C(341) C(350) C(360) C(371) O(7) 
SIMU 0.015 O(7) C(370) C(361) C(351) C(340) O(8) AND 
CONT O(8) C(340) C(351) C(361) C(370) O(7) AND 
CONT O(7) C(371) C(360) C(350) C(341) O(8) AND 
CONT O(8) C(341) C(350) C(360) C(371) O(7) 
DELU 0.015 O(7) C(370) C(361) C(351) C(340) O(8) AND 
CONT O(8) C(340) C(351) C(361) C(370) O(7) AND 
CONT O(7) C(371) C(360) C(350) C(341) O(8) AND 
CONT O(8) C(341) C(350) C(360) C(371) O(7) 
REM   HREST   END (DO NOT REMOVE THIS LINE) 
END                                                                             
;
# end of ARCHIVE-HKL.CIF 

# start Validation Reply Form


_vrf_PLAT026_global              
;
PROBLEM: Ratio Observed / Unique Reflections (too) Low ..        39% Check 
RESPONSE: Very small crystals resulted in weak diffraction
;

_vrf_PLAT084_global              
;
PROBLEM: High wR2 Value (i.e. > 0.25) ...................       0.36 Report
RESPONSE: Very small crystals resulted in weak diffraction
;

_vrf_PLAT341_global              
;
PROBLEM: Low Bond Precision on  C-C Bonds ...............    0.01967 Ang.
RESPONSE: Significant disorder in cyclohexyl and butanediol groups
;
# end Validation Reply Form
####################################################################### 
# 
# This file contains crystal structure data downloaded from the 
# Cambridge Structural Database (CSD) hosted by the Cambridge 
# Crystallographic Data Centre (CCDC).
# 
# Full information about CCDC data access policies and citation 
# guidelines are available at http://www.ccdc.cam.ac.uk/access/V1 
# 
# Audit and citation data items may have been added by the CCDC. 
# Please retain this information to preserve the provenance of 
# this file and to allow appropriate attribution of the data. 
# 
#######################################################################

data_global_CCDC2
_database_code_depnum_ccdc_archive 'CCDC 2468341'
loop_
_audit_author_name
_audit_author_address
'Sebastian Pike'
;University of Warwick
United Kingdom
;
_audit_update_record             
;
2025-06-30 deposited with the CCDC.	2025-11-18 downloaded from the CCDC.
;

_refine_special_details          
;

Symmetry restraints were used upon one Chloroform molecule 
and to ensure sensible displacement ellipsoids for some phenyl
groups
;

_audit_creation_date             2024-10-17
_audit_creation_method           CRYSTALS_ver_14.61_build_6999

_oxford_structure_analysis_title 'P_T126\SP_T126_auto.cif_od At 13:17 on 3/ 8'
_chemical_name_systematic        Ti4O4(O2PPh2)4(OCH2CH2O)2
_chemical_melting_point          'not measured'

_cell_length_a                   9.6817(8)
_cell_length_b                   14.9038(8)
_cell_length_c                   21.3452(17)
_cell_angle_alpha                93.685(7)
_cell_angle_beta                 91.421(8)
_cell_angle_gamma                90.050(6)
_cell_volume                     3072.7(4)

_symmetry_cell_setting           triclinic
_symmetry_space_group_name_H-M   'P -1 '
_symmetry_space_group_name_Hall  '-P 1'
loop_
_symmetry_equiv_pos_as_xyz
x,y,z
-x,-y,-z

loop_
_atom_type_symbol
_atom_type_scat_dispersion_real
_atom_type_scat_dispersion_imag
_atom_type_scat_Cromer_Mann_a1
_atom_type_scat_Cromer_Mann_b1
_atom_type_scat_Cromer_Mann_a2
_atom_type_scat_Cromer_Mann_b2
_atom_type_scat_Cromer_Mann_a3
_atom_type_scat_Cromer_Mann_b3
_atom_type_scat_Cromer_Mann_a4
_atom_type_scat_Cromer_Mann_b4
_atom_type_scat_Cromer_Mann_c
_atom_type_scat_source
Ti 0.2191 1.8069 9.7595 7.8508 7.3558 0.5000 1.6991 35.6338 1.9021 116.1050
1.2807 'International Tables Vol C 4.2.6.8 and 6.1.1.4'
P 0.2955 0.4335 6.4345 1.9067 4.1791 27.1570 1.7800 0.5260 1.4908 68.1645
1.1149 'International Tables Vol C 4.2.6.8 and 6.1.1.4'
O 0.0492 0.0322 3.0485 13.2771 2.2868 5.7011 1.5463 0.3239 0.8670 32.9089
0.2508 'International Tables Vol C 4.2.6.8 and 6.1.1.4'
C 0.0181 0.0091 2.3100 20.8439 1.0200 10.2075 1.5886 0.5687 0.8650 51.6512
0.2156 'International Tables Vol C 4.2.6.8 and 6.1.1.4'
H 0.0000 0.0000 0.4930 10.5109 0.3229 26.1257 0.1402 3.1424 0.0408 57.7998
0.0030 'International Tables Vol C 4.2.6.8 and 6.1.1.4'
Cl 0.3639 0.7018 11.4604 0.0104 7.1964 1.1662 6.2556 18.5194 1.6455 47.7784
-9.5574 'International Tables Vol C 4.2.6.8 and 6.1.1.4'


_cell_formula_units_Z            2

# Given Formula = C52 H48 Cl1.50 O12 P4 Ti4 
# Dc =      1.33 Fooo =   1259.00 Mu =     63.03 M =   1233.62
# Found Formula = C53.79 H49.79 Cl5.38 O16 P4 Ti4 
# Dc =      1.58 FOOO =   1479.97 Mu =     79.68 M =   1458.46

_chemical_formula_sum            'C53.79 H49.79 Cl5.38 O16 P4 Ti4'
_chemical_formula_moiety         'C53.79 H49.79 Cl5.38 O16 P4 Ti4'
_chemical_compound_source        .
_chemical_formula_weight         1458.46


_cell_measurement_reflns_used    4809
_cell_measurement_theta_min      3
_cell_measurement_theta_max      75
_cell_measurement_temperature    100

_exptl_crystal_description       needle
_exptl_crystal_colour            colourless
_exptl_crystal_size_min          0.010
_exptl_crystal_size_mid          0.020
_exptl_crystal_size_max          0.040

_exptl_crystal_density_diffrn    1.576
_exptl_crystal_density_meas      'not measured'
_exptl_crystal_density_method    'not measured'
# Non-dispersive F(000): 
_exptl_crystal_F_000             1479.966
_exptl_absorpt_coefficient_mu    7.968

# Sheldrick geometric approximatio 0.85 0.92 
_exptl_absorpt_correction_type   multi-scan
_exptl_absorpt_process_details   
; 
 CrysAlisPro (Rigaku Oxford Diffraction, 2017) 
;
_exptl_absorpt_correction_T_min  0.22
_exptl_absorpt_correction_T_max  0.92
_diffrn_measurement_device_type  'Oxford Diffraction SuperNova'
_diffrn_measurement_device       Area
_diffrn_radiation_monochromator  'focussing mirrors'
_diffrn_radiation_type           'Cu K\a'
_diffrn_radiation_wavelength     1.54180
_diffrn_measurement_method       \w

# If a reference occurs more than once, delete the author 
# and date from subsequent references. 
_computing_data_collection       'SuperNova, (Oxford Diffraction, 2010)'
_computing_cell_refinement       
; 
 CrysAlisPro (Rigaku Oxford Diffraction, 2017) 
;
_computing_data_reduction        
; 
 CrysAlisPro (Rigaku Oxford Diffraction, 2017) 
;
_computing_structure_solution    'Superflip (Palatinus & Chapuis, 2007)'
_computing_structure_refinement  'CRYSTALS (Betteridge et al., 2003)'
_computing_publication_material  'CRYSTALS (Betteridge et al., 2003)'
_computing_molecular_graphics    'CAMERON (Watkin et al., 1996)'

_diffrn_standards_interval_time  .
_diffrn_standards_interval_count .
_diffrn_standards_number         0
_diffrn_standards_decay_%        .

_diffrn_ambient_temperature      100
_diffrn_reflns_number            34953
_diffrn_reflns_av_unetI/netI     0.288
_reflns_number_total             12089
_diffrn_reflns_av_R_equivalents  0.245
# Number of reflections without Friedels Law is 0 
# Number of reflections with Friedels Law is 12089 
# Theoretical number of reflections is about 26608 


_diffrn_reflns_theta_min         2.971
_diffrn_reflns_theta_max         79.119
_diffrn_measured_fraction_theta_max 0.909

_diffrn_reflns_theta_full        66.332
_diffrn_measured_fraction_theta_full 0.991


_diffrn_reflns_limit_h_min       -12
_diffrn_reflns_limit_h_max       12
_diffrn_reflns_limit_k_min       -17
_diffrn_reflns_limit_k_max       18
_diffrn_reflns_limit_l_min       -26
_diffrn_reflns_limit_l_max       25
_reflns_limit_h_min              -12
_reflns_limit_h_max              12
_reflns_limit_k_min              -18
_reflns_limit_k_max              18
_reflns_limit_l_min              0
_reflns_limit_l_max              26

_oxford_diffrn_Wilson_B_factor   3.51
_oxford_diffrn_Wilson_scale      6.20

_atom_sites_solution_primary     other #heavy,direct,difmap,geom,iterative
# _atom_sites_solution_secondary  difmap
_atom_sites_solution_hydrogens   difmap

_refine_diff_density_min         -2.57
_refine_diff_density_max         2.78


# The current dictionary definitions do not cover the 
# situation where the reflections used for refinement were 
# selected by a user-defined sigma threshold 


# The values actually used during refinement 
_oxford_refine_reflns_threshold_expression_ref I>-3.0\s(I)
_refine_ls_number_restraints     252
_refine_ls_number_parameters     758
_refine_ls_number_reflns         7692
_oxford_refine_ls_R_factor_ref   0.2399
_refine_ls_wR_factor_ref         0.4642
_refine_ls_goodness_of_fit_ref   1.4952
_refine_ls_shift/su_max          0.0004071
_refine_ls_shift/su_mean         0.0000138


# The values computed with all filters except I/sigma 
_oxford_reflns_number_all        12042
_refine_ls_R_factor_all          0.3013
_refine_ls_wR_factor_all         0.5260

# The values computed with a 2 sigma cutoff - a la SHELX 
_reflns_threshold_expression     I>2.0\s(I)
_reflns_number_gt                4116
_refine_ls_R_factor_gt           0.1690
_refine_ls_wR_factor_gt          0.4157


_refine_ls_structure_factor_coef Fsqd
_refine_ls_matrix_type           full
_refine_ls_hydrogen_treatment    constr #undef, noref, refall,
# refxyz, refU, constr or mixed
_refine_ls_weighting_scheme      calc
_refine_ls_weighting_details     
;
 Method= Modified Sheldrick 
 w=1/[\s^2^(F^2^) + ( 0.20P)^2^ + 0.00P] 
 ,where P=(max(Fo^2^,0) + 2Fc^2^)/3 
;

# Uequiv = arithmetic mean of Ui i.e. Ueqiv = (U1+U2+U3)/3

# Replace last . with number of unfound hydrogen atoms attached to an atom.

# ..._refinement_flags_... 
# . no refinement constraints           S special position constraint on site
# G rigid group refinement of site      R riding atom
# D distance or angle restraint on site T thermal displacement constraints
# U Uiso or Uij restraint (rigid bond)  P partial occupancy constraint


loop_
_atom_site_label
_atom_site_type_symbol
_atom_site_fract_x
_atom_site_fract_y
_atom_site_fract_z
_atom_site_U_iso_or_equiv
_atom_site_occupancy
_atom_site_adp_type
_atom_site_refinement_flags_posn
_atom_site_refinement_flags_adp
_atom_site_refinement_flags_occupancy
_atom_site_disorder_assembly
_atom_site_disorder_group
_atom_site_attached_hydrogens
Cl1 Cl 0.4622(7) 0.4416(5) 0.4115(4) 0.1183 1.0000 Uani D . . . . .
Cl2 Cl 0.2043(5) 0.3862(4) 0.3538(4) 0.1105 1.0000 Uani D . . . . .
Cl3 Cl 0.4538(7) 0.3599(6) 0.2871(4) 0.1380 1.0000 Uani D . . . . .
O1 O 0.2698(13) 0.8627(7) 0.1827(8) 0.0609 1.0000 Uani . . . . . .
O2 O 0.4651(13) 0.7789(6) 0.2409(7) 0.0591 1.0000 Uani . . . . . .
O3 O 0.2129(12) 0.7331(7) 0.2495(8) 0.0595 1.0000 Uani . . . . . .
O4 O 0.3538(12) 0.7036(7) 0.1455(7) 0.0501 1.0000 Uani . . . . . .
O5 O 0.5590(12) 0.6092(7) 0.2093(8) 0.0625 1.0000 Uani . . . . . .
O6 O 0.6272(13) 0.7597(7) 0.1334(8) 0.0617 1.0000 Uani . . . . . .
O7 O 0.1295(14) 0.9071(8) 0.2929(8) 0.0663 1.0000 Uani . . . . . .
O8 O -0.0060(14) 0.8082(8) 0.1853(9) 0.0758 1.0000 Uani . . . . . .
O9 O 0.4010(14) 0.6458(7) 0.3220(8) 0.0623 1.0000 Uani . . . . . .
O10 O 0.3458(15) 0.8090(7) 0.3581(6) 0.0533 1.0000 Uani . . . . . .
O11 O 0.4179(13) 0.9546(7) 0.2880(7) 0.0541 1.0000 Uani . . . . . .
O12 O 0.5319(13) 0.9355(7) 0.1762(6) 0.0469 1.0000 Uani . . . . . .
O13 O 0.3994(14) 0.8411(8) 0.0656(7) 0.0592 1.0000 Uani . . . . . .
O14 O 0.1531(13) 0.7836(7) 0.0735(7) 0.0577 1.0000 Uani . . . . . .
O15 O 0.0881(12) 0.6323(7) 0.1492(8) 0.0600 1.0000 Uani . . . . . .
O16 O 0.2743(14) 0.5513(7) 0.2077(8) 0.0714 1.0000 Uani . . . . . .
C1 C 0.693(2) 0.6417(14) 0.2032(15) 0.0859 1.0000 Uani . . . . . .
C2 C 0.707(2) 0.6785(14) 0.1362(13) 0.0723 1.0000 Uani . . . . . .
C3 C -0.070(2) 0.8510(16) 0.2374(15) 0.0850 1.0000 Uani . . . . . .
C4 C 0.002(3) 0.9312(14) 0.2621(17) 0.1016 1.0000 Uani . . . . . .
C5 C 0.571(3) 0.7401(11) 0.4019(8) 0.0855 1.0000 Uani . . . . . .
C6 C 0.646(3) 0.6821(12) 0.4442(8) 0.0743 1.0000 Uani . . . . . .
C7 C 0.776(2) 0.6945(14) 0.4622(9) 0.0748 1.0000 Uani . . . . . .
C8 C 0.855(3) 0.7682(18) 0.4436(11) 0.1032 1.0000 Uani . . . . . .
C9 C 0.786(2) 0.8249(16) 0.4037(10) 0.0864 1.0000 Uani . . . . . .
C10 C 0.654(3) 0.8135(12) 0.3841(9) 0.0970 1.0000 Uani . . . . . .
C11 C 0.312(3) 0.6762(15) 0.4356(12) 0.0659 1.0000 Uani . . . . . .
C12 C 0.205(3) 0.6142(17) 0.422(2) 0.1293 1.0000 Uani . . . . . .
C13 C 0.122(4) 0.592(2) 0.466(2) 0.1238 1.0000 Uani . . . . . .
C14 C 0.127(2) 0.620(2) 0.528(2) 0.1165 1.0000 Uani . . . . . .
C15 C 0.239(3) 0.6842(16) 0.5434(15) 0.0917 1.0000 Uani . . . . . .
C16 C 0.317(3) 0.7099(16) 0.4954(18) 0.0948 1.0000 Uani . . . . . .
C17 C 0.638(2) 1.0619(12) 0.2647(17) 0.0813 1.0000 Uani D . . . . .
C18 C 0.669(3) 1.0681(15) 0.3299(18) 0.0928 1.0000 Uani D . . . . .
C19 C 0.779(2) 1.1193(14) 0.3474(17) 0.0932 1.0000 Uani D . . . . .
C20 C 0.863(3) 1.1580(16) 0.3107(18) 0.0942 1.0000 Uani D . . . . .
C21 C 0.841(2) 1.1459(14) 0.2440(17) 0.0889 1.0000 Uani D . . . . .
C22 C 0.729(2) 1.0979(13) 0.2217(16) 0.0822 1.0000 Uani D . . . . .
C23 C 0.370(2) 1.0782(12) 0.2004(13) 0.0656 1.0000 Uani D . . . . .
C24 C 0.294(2) 1.1360(12) 0.2448(13) 0.0656 1.0000 Uani D . . . . .
C25 C 0.204(2) 1.1971(13) 0.2173(13) 0.0683 1.0000 Uani D . . . . .
C26 C 0.196(2) 1.2061(12) 0.1549(13) 0.0715 1.0000 Uani D . . . . .
C27 C 0.270(2) 1.1528(13) 0.1138(13) 0.0756 1.0000 Uani D . . . . .
C28 C 0.364(2) 1.0889(13) 0.1415(13) 0.0720 1.0000 Uani D . . . . .
C29 C 0.215(2) 0.9032(11) -0.0146(10) 0.0518 1.0000 Uani . . . . . .
C30 C 0.306(2) 0.9775(12) -0.0146(12) 0.0646 1.0000 Uani . . . . . .
C31 C 0.260(3) 1.0503(13) -0.0518(15) 0.0888 1.0000 Uani . . . . . .
C32 C 0.135(3) 1.0479(13) -0.0824(12) 0.0657 1.0000 Uani . . . . . .
C33 C 0.046(3) 0.9732(13) -0.0831(11) 0.0638 1.0000 Uani . . . . . .
C34 C 0.094(2) 0.9007(12) -0.0430(13) 0.0641 1.0000 Uani . . . . . .
C35 C 0.309(2) 0.7204(11) -0.0255(13) 0.0606 1.0000 Uani . . . . . .
C36 C 0.336(2) 0.7341(15) -0.0863(13) 0.0663 1.0000 Uani . . . . . .
C37 C 0.365(2) 0.6617(14) -0.1301(13) 0.0721 1.0000 Uani . . . . . .
C38 C 0.369(2) 0.5777(15) -0.1085(18) 0.0846 1.0000 Uani . . . . . .
C39 C 0.346(2) 0.5626(13) -0.0488(15) 0.0727 1.0000 Uani . . . . . .
C40 C 0.320(2) 0.6325(12) -0.0038(15) 0.0762 1.0000 Uani . . . . . .
C41 C 0.0145(19) 0.5121(12) 0.2288(14) 0.0690 1.0000 Uani . . . . . .
C42 C -0.014(2) 0.5734(13) 0.2778(13) 0.0677 1.0000 Uani . . . . . .
C43 C -0.118(3) 0.5533(16) 0.3205(15) 0.1045 1.0000 Uani . . . . . .
C44 C -0.185(3) 0.4727(18) 0.3173(17) 0.0973 1.0000 Uani . . . . . .
C45 C -0.159(3) 0.4116(16) 0.2660(18) 0.0974 1.0000 Uani . . . . . .
C46 C -0.058(2) 0.4294(14) 0.2250(15) 0.0831 1.0000 Uani . . . . . .
C47 C 0.1504(19) 0.4590(12) 0.1106(12) 0.0558 1.0000 Uani . . . . . .
C48 C 0.043(2) 0.4391(12) 0.0749(11) 0.0522 1.0000 Uani . . . . . .
C49 C 0.054(2) 0.3714(15) 0.0232(15) 0.0815 1.0000 Uani . . . . . .
C50 C 0.179(3) 0.3308(12) 0.0132(15) 0.0830 1.0000 Uani . . . . . .
C51 C 0.290(2) 0.3556(15) 0.0498(15) 0.0791 1.0000 Uani . . . . . .
C52 C 0.279(2) 0.4184(12) 0.0996(13) 0.0615 1.0000 Uani . . . . . .
C53 C 0.3673(6) 0.4303(3) 0.3409(3) 0.1204 1.0000 Uani D . . . . .
P1 P 0.4041(6) 0.7184(3) 0.3760(3) 0.0618 1.0000 Uani . . . . . .
P2 P 0.4887(6) 0.9998(3) 0.2336(3) 0.0639 1.0000 Uani . . . . . .
P3 P 0.2715(5) 0.8123(3) 0.0310(3) 0.0574 1.0000 Uani . . . . . .
P4 P 0.1373(5) 0.5444(3) 0.1748(3) 0.0564 1.0000 Uani . . . . . .
Ti1 Ti 0.3966(3) 0.66034(19) 0.2283(2) 0.0538 1.0000 Uani . . . . . .
Ti2 Ti 0.2883(4) 0.8469(2) 0.2728(2) 0.0615 1.0000 Uani . . . . . .
Ti3 Ti 0.4656(4) 0.81104(19) 0.1548(2) 0.0571 1.0000 Uani . . . . . .
Ti4 Ti 0.1571(3) 0.75856(19) 0.1632(2) 0.0547 1.0000 Uani . . . . . .
Cl4 Cl 0.3457(16) 1.1210(7) 0.4261(7) 0.1989 0.79(2) Uani D . P 1 1 .
Cl5 Cl 0.2889(19) 0.9629(7) 0.4887(7) 0.2175 0.79(2) Uani D . P 1 1 .
Cl6 Cl 0.0748(15) 1.0476(10) 0.4210(8) 0.2245 0.79(2) Uani D . P 1 1 .
C54 C 0.2495(15) 1.0225(6) 0.4233(5) 0.2081 0.79(2) Uani D . P 1 1 .
H11 H 0.7122 0.6902 0.2349 0.1049 1.0000 Uiso R . . . . .
H12 H 0.7596 0.5937 0.2085 0.1049 1.0000 Uiso R . . . . .
H22 H 0.8036 0.6915 0.1290 0.0860 1.0000 Uiso R . . . . .
H21 H 0.6735 0.6338 0.1041 0.0860 1.0000 Uiso R . . . . .
H32 H -0.1637 0.8672 0.2255 0.0991 1.0000 Uiso R . . . . .
H31 H -0.0718 0.8099 0.2709 0.0991 1.0000 Uiso R . . . . .
H41 H -0.0525 0.9686 0.2909 0.1251 1.0000 Uiso R . . . . .
H42 H 0.0252 0.9644 0.2260 0.1250 1.0000 Uiso R . . . . .
H61 H 0.5965 0.6343 0.4585 0.0920 1.0000 Uiso R . . . . .
H71 H 0.8184 0.6538 0.4879 0.1022 1.0000 Uiso R . . . . .
H81 H 0.9465 0.7787 0.4568 0.1130 1.0000 Uiso R . . . . .
H91 H 0.8341 0.8736 0.3898 0.1061 1.0000 Uiso R . . . . .
H101 H 0.6129 0.8538 0.3579 0.1141 1.0000 Uiso R . . . . .
H121 H 0.1922 0.5910 0.3810 0.1500 1.0000 Uiso R . . . . .
H131 H 0.0518 0.5506 0.4545 0.1291 1.0000 Uiso R . . . . .
H141 H 0.0656 0.6021 0.5582 0.1280 1.0000 Uiso R . . . . .
H151 H 0.2578 0.7042 0.5850 0.1081 1.0000 Uiso R . . . . .
H161 H 0.3805 0.7562 0.5048 0.1110 1.0000 Uiso R . . . . .
H181 H 0.6145 1.0411 0.3587 0.1300 1.0000 Uiso R . . . . .
H191 H 0.7975 1.1292 0.3903 0.1161 1.0000 Uiso R . . . . .
H201 H 0.9390 1.1909 0.3267 0.1260 1.0000 Uiso R . . . . .
H211 H 0.8995 1.1712 0.2161 0.1260 1.0000 Uiso R . . . . .
H221 H 0.7087 1.0878 0.1789 0.0891 1.0000 Uiso R . . . . .
H241 H 0.3055 1.1317 0.2881 0.0841 1.0000 Uiso R . . . . .
H251 H 0.1474 1.2325 0.2437 0.0881 1.0000 Uiso R . . . . .
H261 H 0.1377 1.2504 0.1404 0.1201 1.0000 Uiso R . . . . .
H271 H 0.2576 1.1580 0.0709 0.0921 1.0000 Uiso R . . . . .
H281 H 0.4217 1.0554 0.1147 0.1031 1.0000 Uiso R . . . . .
H301 H 0.3895 0.9785 0.0080 0.0780 1.0000 Uiso R . . . . .
H311 H 0.3175 1.0998 -0.0538 0.0950 1.0000 Uiso R . . . . .
H321 H 0.1086 1.0968 -0.1046 0.0861 1.0000 Uiso R . . . . .
H341 H 0.0369 0.8512 -0.0391 0.0770 1.0000 Uiso R . . . . .
H361 H 0.3337 0.7926 -0.0991 0.0851 1.0000 Uiso R . . . . .
H371 H 0.3807 0.6711 -0.1721 0.0911 1.0000 Uiso R . . . . .
H381 H 0.3891 0.5299 -0.1367 0.1021 1.0000 Uiso R . . . . .
H391 H 0.3456 0.5036 -0.0369 0.0901 1.0000 Uiso R . . . . .
H401 H 0.3105 0.6228 0.0385 0.0991 1.0000 Uiso R . . . . .
H421 H 0.0373 0.6264 0.2835 0.0912 1.0000 Uiso R . . . . .
H431 H -0.1424 0.5976 0.3512 0.1251 1.0000 Uiso R . . . . .
H441 H -0.2453 0.4591 0.3487 0.1181 1.0000 Uiso R . . . . .
H451 H -0.2118 0.3593 0.2600 0.1170 1.0000 Uiso R . . . . .
H461 H -0.0353 0.3850 0.1944 0.0961 1.0000 Uiso R . . . . .
H481 H -0.0411 0.4679 0.0827 0.0639 1.0000 Uiso R . . . . .
H491 H -0.0235 0.3557 -0.0019 0.0971 1.0000 Uiso R . . . . .
H501 H 0.1878 0.2874 -0.0198 0.0900 1.0000 Uiso R . . . . .
H511 H 0.3749 0.3289 0.0417 0.0900 1.0000 Uiso R . . . . .
H521 H 0.3553 0.4333 0.1255 0.0790 1.0000 Uiso R . . . . .
H531 H 0.3562 0.4899 0.3239 0.1460 1.0000 Uiso R . . . . .
H541 H 0.2718 0.9858 0.3851 0.2540 0.79(2) Uiso R . P 1 1 .
H331 H -0.0369 0.9703 -0.1058 0.0781 1.0000 Uiso R . . . . .
loop_
_atom_site_aniso_label
_atom_site_aniso_U_11
_atom_site_aniso_U_22
_atom_site_aniso_U_33
_atom_site_aniso_U_23
_atom_site_aniso_U_13
_atom_site_aniso_U_12
Cl1 0.089(5) 0.092(4) 0.177(7) 0.026(5) 0.009(5) -0.001(4)
Cl2 0.078(4) 0.080(4) 0.175(7) 0.015(4) 0.013(5) 0.002(3)
Cl3 0.094(5) 0.121(5) 0.198(8) -0.006(5) 0.036(5) -0.025(4)
O1 0.058(8) 0.025(6) 0.104(13) 0.031(7) 0.029(9) 0.014(6)
O2 0.068(9) 0.014(5) 0.099(12) 0.017(7) 0.042(9) 0.009(5)
O3 0.049(7) 0.025(6) 0.111(13) 0.030(7) 0.042(8) 0.016(5)
O4 0.044(7) 0.025(6) 0.082(11) 0.000(6) 0.013(7) 0.014(5)
O5 0.036(7) 0.034(6) 0.119(14) 0.007(8) 0.027(8) 0.013(5)
O6 0.056(8) 0.030(6) 0.101(13) -0.002(7) 0.043(8) 0.004(6)
O7 0.059(9) 0.038(7) 0.104(14) 0.007(8) 0.036(9) 0.022(6)
O8 0.060(9) 0.048(8) 0.123(15) 0.008(9) 0.055(10) 0.033(7)
O9 0.073(9) 0.029(6) 0.089(12) 0.019(7) 0.025(9) 0.020(6)
O10 0.091(10) 0.039(6) 0.035(8) 0.023(6) 0.036(8) 0.025(6)
O11 0.072(9) 0.024(6) 0.070(10) 0.011(6) 0.043(8) -0.004(6)
O12 0.054(8) 0.029(6) 0.058(9) 0.004(6) -0.001(7) -0.002(5)
O13 0.058(9) 0.044(7) 0.082(11) 0.033(7) 0.037(9) 0.025(6)
O14 0.063(8) 0.029(6) 0.086(12) 0.026(7) 0.045(8) 0.014(6)
O15 0.039(7) 0.023(6) 0.120(14) 0.019(7) 0.012(8) 0.009(5)
O16 0.060(9) 0.016(6) 0.142(16) 0.026(8) 0.037(10) 0.013(6)
C1 0.075(17) 0.050(12) 0.13(3) 0.002(15) 0.031(18) 0.010(12)
C2 0.066(15) 0.057(13) 0.10(2) 0.014(14) 0.014(15) 0.015(11)
C3 0.052(14) 0.077(16) 0.13(3) 0.028(17) -0.023(17) -0.003(13)
C4 0.066(16) 0.046(13) 0.19(4) 0.006(16) 0.033(19) 0.028(12)
C5 0.13(2) 0.027(10) 0.11(2) 0.008(13) 0.065(19) 0.023(12)
C6 0.076(17) 0.039(11) 0.11(2) 0.004(13) 0.036(16) -0.003(11)
C7 0.053(15) 0.068(14) 0.10(2) -0.005(15) -0.001(15) -0.003(12)
C8 0.08(2) 0.089(19) 0.14(3) -0.00(2) 0.03(2) 0.007(18)
C9 0.043(14) 0.071(16) 0.14(3) -0.007(18) 0.016(17) -0.023(12)
C10 0.10(2) 0.040(12) 0.16(3) 0.030(15) 0.04(2) 0.006(12)
C11 0.086(17) 0.066(14) 0.050(16) 0.025(13) 0.049(14) 0.025(13)
C12 0.12(2) 0.063(16) 0.21(4) 0.00(2) 0.12(3) -0.007(16)
C13 0.09(2) 0.11(2) 0.18(4) -0.01(3) 0.07(3) -0.005(17)
C14 0.033(13) 0.11(2) 0.22(5) 0.09(3) 0.05(2) 0.021(15)
C15 0.11(2) 0.067(15) 0.09(2) -0.018(15) 0.041(19) 0.019(15)
C16 0.082(18) 0.059(14) 0.15(3) 0.030(18) 0.07(2) 0.011(12)
C17 0.060(9) 0.028(7) 0.161(16) 0.027(11) 0.034(12) 0.011(7)
C18 0.069(10) 0.051(9) 0.162(16) 0.020(12) 0.033(13) 0.005(8)
C19 0.068(10) 0.055(9) 0.161(16) 0.020(11) 0.034(12) 0.004(8)
C20 0.063(10) 0.057(9) 0.165(16) 0.020(12) 0.037(12) 0.001(8)
C21 0.052(9) 0.052(9) 0.166(16) 0.024(12) 0.031(12) -0.002(7)
C22 0.051(9) 0.041(8) 0.158(16) 0.026(10) 0.028(11) 0.002(7)
C23 0.073(10) 0.034(8) 0.093(12) 0.022(9) 0.031(10) 0.007(7)
C24 0.066(10) 0.040(8) 0.095(12) 0.019(8) 0.033(9) 0.004(7)
C25 0.071(10) 0.042(8) 0.096(12) 0.022(9) 0.042(10) 0.007(7)
C26 0.078(10) 0.037(8) 0.104(12) 0.021(9) 0.040(10) 0.010(7)
C27 0.095(11) 0.046(8) 0.091(12) 0.022(9) 0.036(10) 0.022(8)
C28 0.080(10) 0.042(8) 0.097(12) 0.016(9) 0.030(11) 0.015(7)
C29 0.069(15) 0.025(9) 0.061(15) -0.004(10) 0.026(13) -0.002(9)
C30 0.044(12) 0.048(12) 0.11(2) 0.023(13) 0.027(13) 0.001(9)
C31 0.09(2) 0.033(11) 0.14(3) 0.020(14) 0.07(2) 0.014(12)
C32 0.060(15) 0.044(12) 0.10(2) 0.020(12) 0.015(15) 0.024(11)
C33 0.077(15) 0.061(13) 0.057(16) 0.027(12) 0.014(13) 0.017(12)
C34 0.037(12) 0.035(10) 0.13(2) 0.044(12) -0.000(14) 0.001(9)
C35 0.043(12) 0.026(9) 0.11(2) -0.008(12) 0.020(14) -0.001(8)
C36 0.063(14) 0.066(14) 0.074(19) 0.025(14) 0.026(14) 0.021(11)
C37 0.068(15) 0.063(14) 0.084(19) -0.020(14) 0.042(14) 0.007(11)
C38 0.037(12) 0.050(14) 0.16(3) -0.029(17) 0.041(17) 0.006(10)
C39 0.064(15) 0.028(10) 0.13(3) -0.008(14) 0.039(17) 0.012(9)
C40 0.045(12) 0.039(11) 0.15(3) 0.023(14) 0.019(15) -0.003(9)
C41 0.032(10) 0.035(10) 0.14(2) 0.018(14) 0.039(13) -0.001(8)
C42 0.046(12) 0.044(11) 0.11(2) -0.021(13) 0.012(14) -0.006(10)
C43 0.14(3) 0.061(15) 0.11(2) -0.025(16) 0.06(2) -0.002(16)
C44 0.085(19) 0.072(17) 0.14(3) 0.030(19) 0.04(2) -0.006(14)
C45 0.069(17) 0.052(14) 0.17(3) 0.021(19) 0.02(2) -0.009(12)
C46 0.063(15) 0.046(12) 0.14(3) 0.011(14) 0.029(17) 0.003(11)
C47 0.029(11) 0.039(10) 0.10(2) 0.028(12) 0.018(13) 0.008(8)
C48 0.041(12) 0.035(10) 0.081(17) 0.004(11) 0.002(13) 0.008(9)
C49 0.049(14) 0.067(14) 0.13(3) 0.027(17) 0.013(16) -0.012(12)
C50 0.083(19) 0.022(9) 0.15(3) 0.003(13) 0.049(19) -0.015(11)
C51 0.038(13) 0.046(13) 0.16(3) 0.016(16) 0.012(16) 0.004(10)
C52 0.041(12) 0.027(9) 0.12(2) 0.002(12) 0.004(13) -0.009(8)
C53 0.085(5) 0.096(5) 0.181(7) 0.012(6) 0.016(5) -0.007(5)
P1 0.050(3) 0.036(3) 0.102(5) 0.014(3) 0.020(3) 0.004(2)
P2 0.061(3) 0.027(2) 0.105(5) 0.007(3) 0.022(4) 0.002(2)
P3 0.035(3) 0.030(2) 0.110(5) 0.016(3) 0.020(3) 0.006(2)
P4 0.037(3) 0.029(2) 0.105(5) 0.017(3) 0.015(3) 0.004(2)
Ti1 0.042(2) 0.0254(16) 0.096(3) 0.0116(19) 0.022(2) 0.0066(14)
Ti2 0.061(2) 0.0238(16) 0.101(4) 0.0064(19) 0.030(2) 0.0092(15)
Ti3 0.047(2) 0.0240(16) 0.102(4) 0.0112(19) 0.027(2) 0.0056(14)
Ti4 0.042(2) 0.0259(16) 0.099(4) 0.0150(19) 0.027(2) 0.0104(14)
Cl4 0.293(16) 0.106(7) 0.195(13) -0.044(8) 0.107(11) -0.023(8)
Cl5 0.320(16) 0.114(8) 0.213(13) -0.053(8) 0.062(11) 0.013(9)
Cl6 0.284(16) 0.160(9) 0.221(13) -0.076(9) 0.073(11) -0.006(9)
C54 0.294(16) 0.119(8) 0.207(13) -0.054(8) 0.081(11) -0.010(8)

_refine_ls_extinction_method     None
_oxford_refine_ls_scale          0.404(2)
loop_
_geom_bond_atom_site_label_1
_geom_bond_site_symmetry_1
_geom_bond_atom_site_label_2
_geom_bond_site_symmetry_2
_geom_bond_distance
_geom_bond_publ_flag
Cl1 . C53 . 1.743(5) yes
Cl2 . C53 . 1.744(5) yes
Cl3 . C53 . 1.736(5) yes
O1 . Ti2 . 1.956(16) yes
O1 . Ti3 . 2.131(13) yes
O1 . Ti4 . 1.915(13) yes
O2 . Ti1 . 1.888(11) yes
O2 . Ti2 . 2.096(12) yes
O2 . Ti3 . 1.927(16) yes
O3 . Ti1 . 2.127(11) yes
O3 . Ti2 . 1.878(12) yes
O3 . Ti4 . 1.967(17) yes
O4 . Ti1 . 1.955(15) yes
O4 . Ti3 . 1.929(11) yes
O4 . Ti4 . 2.107(12) yes
O5 . C1 . 1.40(3) yes
O5 . Ti1 . 1.792(12) yes
O6 . C2 . 1.44(2) yes
O6 . Ti3 . 1.799(12) yes
O7 . C4 . 1.44(3) yes
O7 . Ti2 . 1.826(12) yes
O8 . C3 . 1.40(3) yes
O8 . Ti4 . 1.805(12) yes
O9 . P1 . 1.528(16) yes
O9 . Ti1 . 2.025(16) yes
O10 . P1 . 1.531(12) yes
O10 . Ti2 . 2.006(14) yes
O11 . P2 . 1.552(13) yes
O11 . Ti2 . 2.042(11) yes
O12 . P2 . 1.572(14) yes
O12 . Ti3 . 1.984(10) yes
O13 . P3 . 1.475(16) yes
O13 . Ti3 . 2.071(16) yes
O14 . P3 . 1.556(13) yes
O14 . Ti4 . 1.975(15) yes
O15 . P4 . 1.524(12) yes
O15 . Ti4 . 1.997(11) yes
O16 . P4 . 1.486(16) yes
O16 . Ti1 . 2.029(13) yes
C1 . C2 . 1.57(4) yes
C1 . H11 . 0.972 no
C1 . H12 . 0.971 no
C2 . H22 . 0.971 no
C2 . H21 . 0.976 no
C3 . C4 . 1.45(3) yes
C3 . H32 . 0.972 no
C3 . H31 . 0.972 no
C4 . H41 . 0.972 no
C4 . H42 . 0.973 no
C5 . C6 . 1.47(3) yes
C5 . C10 . 1.44(3) yes
C5 . P1 . 1.72(3) yes
C6 . C7 . 1.32(3) yes
C6 . H61 . 0.931 no
C7 . C8 . 1.42(3) yes
C7 . H71 . 0.932 no
C8 . C9 . 1.40(4) yes
C8 . H81 . 0.931 no
C9 . C10 . 1.34(4) yes
C9 . H91 . 0.930 no
C10 . H101 . 0.930 no
C11 . C12 . 1.40(4) yes
C11 . C16 . 1.34(4) yes
C11 . P1 . 1.72(2) yes
C12 . C13 . 1.31(4) yes
C12 . H121 . 0.927 no
C13 . C14 . 1.37(5) yes
C13 . H131 . 0.933 no
C14 . C15 . 1.46(4) yes
C14 . H141 . 0.932 no
C15 . C16 . 1.36(4) yes
C15 . H151 . 0.932 no
C16 . H161 . 0.931 no
C17 . C18 . 1.41(4) yes
C17 . C22 . 1.41(3) yes
C17 . P2 . 1.80(3) yes
C18 . C19 . 1.34(4) yes
C18 . H181 . 0.932 no
C19 . C20 . 1.30(4) yes
C19 . H191 . 0.930 no
C20 . C21 . 1.43(4) yes
C20 . H201 . 0.929 no
C21 . C22 . 1.36(3) yes
C21 . H211 . 0.932 no
C22 . H221 . 0.932 no
C23 . C24 . 1.45(3) yes
C23 . C28 . 1.28(3) yes
C23 . P2 . 1.80(2) yes
C24 . C25 . 1.41(3) yes
C24 . H241 . 0.935 no
C25 . C26 . 1.35(3) yes
C25 . H251 . 0.934 no
C26 . C27 . 1.36(3) yes
C26 . H261 . 0.930 no
C27 . C28 . 1.46(3) yes
C27 . H271 . 0.929 no
C28 . H281 . 0.932 no
C29 . C30 . 1.42(3) yes
C29 . C34 . 1.31(3) yes
C29 . P3 . 1.80(2) yes
C30 . C31 . 1.45(3) yes
C30 . H301 . 0.928 no
C31 . C32 . 1.36(3) yes
C31 . H311 . 0.929 no
C32 . C33 . 1.40(3) yes
C32 . H321 . 0.927 no
C33 . C34 . 1.49(3) yes
C33 . H331 . 0.931 no
C34 . H341 . 0.928 no
C35 . C36 . 1.36(3) yes
C35 . C40 . 1.42(3) yes
C35 . P3 . 1.81(2) yes
C36 . C37 . 1.42(3) yes
C36 . H361 . 0.931 no
C37 . C38 . 1.36(3) yes
C37 . H371 . 0.932 no
C38 . C39 . 1.33(4) yes
C38 . H381 . 0.928 no
C39 . C40 . 1.40(3) yes
C39 . H391 . 0.931 no
C40 . H401 . 0.931 no
C41 . C42 . 1.38(3) yes
C41 . C46 . 1.42(3) yes
C41 . P4 . 1.76(2) yes
C42 . C43 . 1.42(3) yes
C42 . H421 . 0.932 no
C43 . C44 . 1.36(3) yes
C43 . H431 . 0.933 no
C44 . C45 . 1.41(4) yes
C44 . H441 . 0.930 no
C45 . C46 . 1.37(4) yes
C45 . H451 . 0.932 no
C46 . H461 . 0.929 no
C47 . C48 . 1.30(3) yes
C47 . C52 . 1.40(3) yes
C47 . P4 . 1.82(2) yes
C48 . C49 . 1.45(3) yes
C48 . H481 . 0.931 no
C49 . C50 . 1.37(3) yes
C49 . H491 . 0.928 no
C50 . C51 . 1.35(4) yes
C50 . H501 . 0.930 no
C51 . C52 . 1.38(3) yes
C51 . H511 . 0.929 no
C52 . H521 . 0.933 no
C53 . H531 . 0.986 no
P1 . Ti2 . 3.193(8) yes
P2 . Ti2 . 3.159(6) yes
P2 . Ti3 . 3.189(6) yes
P3 . Ti3 . 3.206(8) yes
P3 . Ti4 . 3.207(8) yes
P4 . Ti1 . 3.192(6) yes
Ti1 . Ti2 . 3.074(4) yes
Ti1 . Ti3 . 2.907(5) yes
Ti1 . Ti4 . 3.092(5) yes
Ti2 . Ti3 . 3.101(6) yes
Ti2 . Ti4 . 2.876(6) yes
Ti3 . Ti4 . 3.099(5) yes
Cl4 . C54 . 1.734(6) yes
Cl5 . C54 . 1.738(6) yes
Cl6 . C54 . 1.732(6) yes
C54 . H541 . 0.981 no
loop_
_geom_angle_atom_site_label_1
_geom_angle_site_symmetry_1
_geom_angle_atom_site_label_2
_geom_angle_site_symmetry_2
_geom_angle_atom_site_label_3
_geom_angle_site_symmetry_3
_geom_angle
_geom_angle_publ_flag
Ti2 . O1 . Ti3 . 98.6(6) yes
Ti2 . O1 . Ti4 . 96.0(5) yes
Ti3 . O1 . Ti4 . 99.9(5) yes
Ti1 . O2 . Ti2 . 100.8(6) yes
Ti1 . O2 . Ti3 . 99.3(7) yes
Ti2 . O2 . Ti3 . 100.7(6) yes
Ti1 . O3 . Ti2 . 100.1(5) yes
Ti1 . O3 . Ti4 . 98.0(6) yes
Ti2 . O3 . Ti4 . 96.8(5) yes
Ti1 . O4 . Ti3 . 97.0(6) yes
Ti1 . O4 . Ti4 . 99.1(6) yes
Ti3 . O4 . Ti4 . 100.3(4) yes
C1 . O5 . Ti1 . 134.4(12) yes
C2 . O6 . Ti3 . 143.6(13) yes
C4 . O7 . Ti2 . 138.0(16) yes
C3 . O8 . Ti4 . 140.4(16) yes
P1 . O9 . Ti1 . 128.9(7) yes
P1 . O10 . Ti2 . 128.6(8) yes
P2 . O11 . Ti2 . 122.5(9) yes
P2 . O12 . Ti3 . 127.1(8) yes
P3 . O13 . Ti3 . 128.6(8) yes
P3 . O14 . Ti4 . 130.1(9) yes
P4 . O15 . Ti4 . 132.0(9) yes
P4 . O16 . Ti1 . 129.9(7) yes
O5 . C1 . C2 . 109(2) yes
O5 . C1 . H11 . 109.8 no
C2 . C1 . H11 . 109.1 no
O5 . C1 . H12 . 109.9 no
C2 . C1 . H12 . 109.8 no
H11 . C1 . H12 . 109.2 no
C1 . C2 . O6 . 108.9(19) yes
C1 . C2 . H22 . 109.4 no
O6 . C2 . H22 . 109.6 no
C1 . C2 . H21 . 110.0 no
O6 . C2 . H21 . 109.8 no
H22 . C2 . H21 . 109.2 no
O8 . C3 . C4 . 113(2) yes
O8 . C3 . H32 . 109.2 no
C4 . C3 . H32 . 108.8 no
O8 . C3 . H31 . 108.9 no
C4 . C3 . H31 . 107.0 no
H32 . C3 . H31 . 109.7 no
C3 . C4 . O7 . 110.0(17) yes
C3 . C4 . H41 . 113.0 no
O7 . C4 . H41 . 109.7 no
C3 . C4 . H42 . 106.1 no
O7 . C4 . H42 . 108.0 no
H41 . C4 . H42 . 109.8 no
C6 . C5 . C10 . 112(2) yes
C6 . C5 . P1 . 122.7(16) yes
C10 . C5 . P1 . 125(2) yes
C5 . C6 . C7 . 124(2) yes
C5 . C6 . H61 . 116.2 no
C7 . C6 . H61 . 119.8 no
C6 . C7 . C8 . 122(3) yes
C6 . C7 . H71 . 119.4 no
C8 . C7 . H71 . 118.5 no
C7 . C8 . C9 . 115(3) yes
C7 . C8 . H81 . 123.1 no
C9 . C8 . H81 . 121.7 no
C8 . C9 . C10 . 124(2) yes
C8 . C9 . H91 . 118.4 no
C10 . C9 . H91 . 117.7 no
C5 . C10 . C9 . 123(3) yes
C5 . C10 . H101 . 117.1 no
C9 . C10 . H101 . 120.4 no
C12 . C11 . C16 . 114(2) yes
C12 . C11 . P1 . 121(2) yes
C16 . C11 . P1 . 124(2) yes
C11 . C12 . C13 . 121(4) yes
C11 . C12 . H121 . 118.2 no
C13 . C12 . H121 . 121.0 no
C12 . C13 . C14 . 128(4) yes
C12 . C13 . H131 . 117.4 no
C14 . C13 . H131 . 114.8 no
C13 . C14 . C15 . 112(3) yes
C13 . C14 . H141 . 124.8 no
C15 . C14 . H141 . 123.2 no
C14 . C15 . C16 . 118(3) yes
C14 . C15 . H151 . 119.7 no
C16 . C15 . H151 . 122.2 no
C15 . C16 . C11 . 127(3) yes
C15 . C16 . H161 . 116.9 no
C11 . C16 . H161 . 116.0 no
C18 . C17 . C22 . 121(3) yes
C18 . C17 . P2 . 120.7(20) yes
C22 . C17 . P2 . 118(3) yes
C17 . C18 . C19 . 115(3) yes
C17 . C18 . H181 . 122.2 no
C19 . C18 . H181 . 122.7 no
C18 . C19 . C20 . 127(4) yes
C18 . C19 . H191 . 117.0 no
C20 . C19 . H191 . 116.1 no
C19 . C20 . C21 . 119(3) yes
C19 . C20 . H201 . 121.4 no
C21 . C20 . H201 . 119.5 no
C20 . C21 . C22 . 118(3) yes
C20 . C21 . H211 . 121.8 no
C22 . C21 . H211 . 119.7 no
C17 . C22 . C21 . 119(3) yes
C17 . C22 . H221 . 118.4 no
C21 . C22 . H221 . 122.4 no
C24 . C23 . C28 . 121(2) yes
C24 . C23 . P2 . 116.4(20) yes
C28 . C23 . P2 . 121.8(19) yes
C23 . C24 . C25 . 115(2) yes
C23 . C24 . H241 . 121.3 no
C25 . C24 . H241 . 123.8 no
C24 . C25 . C26 . 123(2) yes
C24 . C25 . H251 . 118.1 no
C26 . C25 . H251 . 119.2 no
C25 . C26 . C27 . 122(2) yes
C25 . C26 . H261 . 117.8 no
C27 . C26 . H261 . 120.5 no
C26 . C27 . C28 . 116(2) yes
C26 . C27 . H271 . 119.5 no
C28 . C27 . H271 . 124.2 no
C27 . C28 . C23 . 123(2) yes
C27 . C28 . H281 . 117.9 no
C23 . C28 . H281 . 119.5 no
C30 . C29 . C34 . 123.6(19) yes
C30 . C29 . P3 . 115.6(17) yes
C34 . C29 . P3 . 120.8(14) yes
C29 . C30 . C31 . 115(2) yes
C29 . C30 . H301 . 121.4 no
C31 . C30 . H301 . 123.5 no
C30 . C31 . C32 . 122(2) yes
C30 . C31 . H311 . 118.0 no
C32 . C31 . H311 . 120.2 no
C31 . C32 . C33 . 122.4(20) yes
C31 . C32 . H321 . 118.6 no
C33 . C32 . H321 . 118.9 no
C32 . C33 . C34 . 115(2) yes
C32 . C33 . H331 . 122.4 no
C34 . C33 . H331 . 122.6 no
C33 . C34 . C29 . 121.8(18) yes
C33 . C34 . H341 . 119.3 no
C29 . C34 . H341 . 118.9 no
C36 . C35 . C40 . 120(2) yes
C36 . C35 . P3 . 121.9(16) yes
C40 . C35 . P3 . 118(2) yes
C35 . C36 . C37 . 122(2) yes
C35 . C36 . H361 . 118.6 no
C37 . C36 . H361 . 119.9 no
C36 . C37 . C38 . 117(2) yes
C36 . C37 . H371 . 121.3 no
C38 . C37 . H371 . 121.5 no
C37 . C38 . C39 . 122(2) yes
C37 . C38 . H381 . 117.9 no
C39 . C38 . H381 . 119.7 no
C38 . C39 . C40 . 122(2) yes
C38 . C39 . H391 . 118.7 no
C40 . C39 . H391 . 119.3 no
C35 . C40 . C39 . 117(3) yes
C35 . C40 . H401 . 120.7 no
C39 . C40 . H401 . 122.3 no
C42 . C41 . C46 . 118(2) yes
C42 . C41 . P4 . 116.9(14) yes
C46 . C41 . P4 . 125.2(20) yes
C41 . C42 . C43 . 119.3(19) yes
C41 . C42 . H421 . 120.0 no
C43 . C42 . H421 . 120.6 no
C42 . C43 . C44 . 122(2) yes
C42 . C43 . H431 . 118.5 no
C44 . C43 . H431 . 119.4 no
C43 . C44 . C45 . 118(3) yes
C43 . C44 . H441 . 120.0 no
C45 . C44 . H441 . 121.9 no
C44 . C45 . C46 . 120(2) yes
C44 . C45 . H451 . 119.6 no
C46 . C45 . H451 . 120.3 no
C41 . C46 . C45 . 122(3) yes
C41 . C46 . H461 . 119.6 no
C45 . C46 . H461 . 118.5 no
C48 . C47 . C52 . 122(2) yes
C48 . C47 . P4 . 119.7(15) yes
C52 . C47 . P4 . 118.7(18) yes
C47 . C48 . C49 . 119.6(20) yes
C47 . C48 . H481 . 119.9 no
C49 . C48 . H481 . 120.5 no
C48 . C49 . C50 . 119(2) yes
C48 . C49 . H491 . 120.1 no
C50 . C49 . H491 . 121.4 no
C49 . C50 . C51 . 120(2) yes
C49 . C50 . H501 . 119.4 no
C51 . C50 . H501 . 120.4 no
C50 . C51 . C52 . 121(2) yes
C50 . C51 . H511 . 119.2 no
C52 . C51 . H511 . 119.7 no
C47 . C52 . C51 . 119(2) yes
C47 . C52 . H521 . 120.9 no
C51 . C52 . H521 . 120.2 no
Cl2 . C53 . Cl1 . 109.88(6) yes
Cl2 . C53 . Cl3 . 109.87(6) yes
Cl1 . C53 . Cl3 . 109.86(6) yes
Cl2 . C53 . H531 . 108.9 no
Cl1 . C53 . H531 . 109.3 no
Cl3 . C53 . H531 . 109.1 no
C11 . P1 . C5 . 109.3(12) yes
C11 . P1 . O10 . 111.1(9) yes
C5 . P1 . O10 . 105.6(9) yes
C11 . P1 . O9 . 106.4(11) yes
C5 . P1 . O9 . 110.6(7) yes
O10 . P1 . O9 . 113.9(8) yes
C11 . P1 . Ti2 . 126.5(8) yes
C5 . P1 . Ti2 . 115.2(7) yes
O10 . P1 . Ti2 . 29.4(5) yes
O9 . P1 . Ti2 . 84.7(6) yes
C17 . P2 . C23 . 108.2(10) yes
C17 . P2 . O12 . 109.4(10) yes
C23 . P2 . O12 . 104.5(10) yes
C17 . P2 . O11 . 109.1(12) yes
C23 . P2 . O11 . 109.2(9) yes
O12 . P2 . O11 . 116.2(6) yes
C17 . P2 . Ti2 . 139.0(10) yes
C23 . P2 . Ti2 . 102.2(7) yes
O12 . P2 . Ti2 . 88.2(5) yes
O11 . P2 . Ti2 . 33.0(5) yes
C17 . P2 . Ti3 . 130.7(7) yes
C23 . P2 . Ti3 . 109.2(8) yes
O12 . P2 . Ti3 . 29.8(4) yes
O11 . P2 . Ti3 . 87.6(5) yes
Ti2 . P2 . Ti3 . 58.48(13) yes
C35 . P3 . C29 . 105.6(11) yes
C35 . P3 . O14 . 109.2(9) yes
C29 . P3 . O14 . 109.9(8) yes
C35 . P3 . O13 . 109.5(8) yes
C29 . P3 . O13 . 108.0(8) yes
O14 . P3 . O13 . 114.3(9) yes
C35 . P3 . Ti3 . 112.3(8) yes
C29 . P3 . Ti3 . 131.1(7) yes
O14 . P3 . Ti3 . 85.9(7) yes
O13 . P3 . Ti3 . 30.3(5) yes
C35 . P3 . Ti4 . 116.4(8) yes
C29 . P3 . Ti4 . 127.5(7) yes
O14 . P3 . Ti4 . 28.1(6) yes
O13 . P3 . Ti4 . 86.8(6) yes
Ti3 . P3 . Ti4 . 57.80(15) yes
C47 . P4 . C41 . 110.3(10) yes
C47 . P4 . O15 . 109.5(10) yes
C41 . P4 . O15 . 107.5(8) yes
C47 . P4 . O16 . 107.6(9) yes
C41 . P4 . O16 . 108.2(11) yes
O15 . P4 . O16 . 113.8(7) yes
C47 . P4 . Ti1 . 122.5(6) yes
C41 . P4 . Ti1 . 117.8(9) yes
O15 . P4 . Ti1 . 84.6(5) yes
O16 . P4 . Ti1 . 29.2(4) yes
O3 . Ti1 . O16 . 87.2(5) yes
O3 . Ti1 . O9 . 82.7(6) yes
O16 . Ti1 . O9 . 94.4(6) yes
O3 . Ti1 . O4 . 80.7(5) yes
O16 . Ti1 . O4 . 90.1(6) yes
O9 . Ti1 . O4 . 162.6(5) yes
O3 . Ti1 . O2 . 78.6(5) yes
O16 . Ti1 . O2 . 163.9(6) yes
O9 . Ti1 . O2 . 91.1(6) yes
O4 . Ti1 . O2 . 80.4(6) yes
O3 . Ti1 . P4 . 71.3(4) yes
O16 . Ti1 . P4 . 20.9(4) yes
O9 . Ti1 . P4 . 105.1(4) yes
O4 . Ti1 . P4 . 74.4(4) yes
O2 . Ti1 . P4 . 143.2(5) yes
O3 . Ti1 . O5 . 174.5(5) yes
O16 . Ti1 . O5 . 97.9(5) yes
O9 . Ti1 . O5 . 98.9(7) yes
O4 . Ti1 . O5 . 97.1(7) yes
O2 . Ti1 . O5 . 96.1(5) yes
O3 . Ti1 . Ti2 . 37.0(3) yes
O16 . Ti1 . Ti2 . 124.1(4) yes
O9 . Ti1 . Ti2 . 81.1(3) yes
O4 . Ti1 . Ti2 . 82.4(3) yes
O2 . Ti1 . Ti2 . 42.1(4) yes
O3 . Ti1 . Ti3 . 85.3(3) yes
O16 . Ti1 . Ti3 . 131.2(5) yes
O9 . Ti1 . Ti3 . 132.0(4) yes
O4 . Ti1 . Ti3 . 41.2(3) yes
O2 . Ti1 . Ti3 . 40.9(5) yes
O3 . Ti1 . Ti4 . 39.0(4) yes
O16 . Ti1 . Ti4 . 82.6(4) yes
O9 . Ti1 . Ti4 . 121.7(4) yes
O4 . Ti1 . Ti4 . 42.3(3) yes
O2 . Ti1 . Ti4 . 81.6(4) yes
P4 . Ti1 . O5 . 113.1(5) yes
P4 . Ti1 . Ti2 . 107.27(15) yes
O5 . Ti1 . Ti2 . 137.9(4) yes
P4 . Ti1 . Ti3 . 114.50(19) yes
O5 . Ti1 . Ti3 . 89.8(4) yes
Ti2 . Ti1 . Ti3 . 62.39(12) yes
P4 . Ti1 . Ti4 . 61.70(13) yes
O5 . Ti1 . Ti4 . 139.3(6) yes
Ti2 . Ti1 . Ti4 . 55.61(13) yes
Ti3 . Ti1 . Ti4 . 62.13(12) yes
Ti1 . Ti2 . O2 . 37.1(3) yes
Ti1 . Ti2 . O11 . 121.5(4) yes
O2 . Ti2 . O11 . 84.6(5) yes
Ti1 . Ti2 . O10 . 83.6(3) yes
O2 . Ti2 . O10 . 85.7(6) yes
O11 . Ti2 . O10 . 88.0(6) yes
Ti1 . Ti2 . O1 . 83.3(3) yes
O2 . Ti2 . O1 . 79.8(6) yes
O11 . Ti2 . O1 . 93.1(5) yes
O10 . Ti2 . O1 . 165.3(5) yes
Ti1 . Ti2 . O3 . 42.9(4) yes
O2 . Ti2 . O3 . 79.6(5) yes
O11 . Ti2 . O3 . 164.2(5) yes
O10 . Ti2 . O3 . 92.0(6) yes
O1 . Ti2 . O3 . 83.0(6) yes
Ti1 . Ti2 . P2 . 110.80(16) yes
O2 . Ti2 . P2 . 75.1(3) yes
O11 . Ti2 . P2 . 24.5(4) yes
O10 . Ti2 . P2 . 109.4(4) yes
O1 . Ti2 . P2 . 69.3(4) yes
Ti1 . Ti2 . P1 . 61.66(15) yes
O2 . Ti2 . P1 . 69.5(4) yes
O11 . Ti2 . P1 . 100.8(4) yes
O10 . Ti2 . P1 . 22.0(3) yes
O1 . Ti2 . P1 . 144.7(4) yes
Ti1 . Ti2 . O7 . 142.2(4) yes
O2 . Ti2 . O7 . 174.6(8) yes
O11 . Ti2 . O7 . 96.3(5) yes
O10 . Ti2 . O7 . 99.6(7) yes
O1 . Ti2 . O7 . 94.9(7) yes
Ti1 . Ti2 . Ti3 . 56.18(11) yes
O2 . Ti2 . Ti3 . 37.6(4) yes
O11 . Ti2 . Ti3 . 82.6(4) yes
O10 . Ti2 . Ti3 . 123.1(4) yes
O1 . Ti2 . Ti3 . 42.8(4) yes
Ti1 . Ti2 . Ti4 . 62.51(13) yes
O2 . Ti2 . Ti4 . 84.1(5) yes
O11 . Ti2 . Ti4 . 134.4(4) yes
O10 . Ti2 . Ti4 . 134.7(4) yes
O1 . Ti2 . Ti4 . 41.5(4) yes
O3 . Ti2 . P2 . 145.2(5) yes
O3 . Ti2 . P1 . 74.9(5) yes
P2 . Ti2 . P1 . 116.7(2) yes
O3 . Ti2 . O7 . 99.2(6) yes
P2 . Ti2 . O7 . 103.6(4) yes
P1 . Ti2 . O7 . 115.4(5) yes
O3 . Ti2 . Ti3 . 84.2(4) yes
P2 . Ti2 . Ti3 . 61.24(14) yes
P1 . Ti2 . Ti3 . 106.74(16) yes
O7 . Ti2 . Ti3 . 137.2(6) yes
O3 . Ti2 . Ti4 . 42.8(5) yes
P2 . Ti2 . Ti4 . 110.3(2) yes
P1 . Ti2 . Ti4 . 115.97(15) yes
O7 . Ti2 . Ti4 . 91.5(5) yes
Ti3 . Ti2 . Ti4 . 62.34(14) yes
Ti2 . Ti3 . O1 . 38.6(4) yes
Ti2 . Ti3 . Ti1 . 61.43(12) yes
O1 . Ti3 . Ti1 . 84.8(3) yes
Ti2 . Ti3 . O13 . 123.1(4) yes
O1 . Ti3 . O13 . 84.5(6) yes
Ti1 . Ti3 . O13 . 130.3(4) yes
Ti2 . Ti3 . O12 . 83.4(4) yes
O1 . Ti3 . O12 . 84.5(5) yes
Ti1 . Ti3 . O12 . 134.1(4) yes
O13 . Ti3 . O12 . 92.8(5) yes
Ti2 . Ti3 . O4 . 82.1(4) yes
O1 . Ti3 . O4 . 79.1(5) yes
Ti1 . Ti3 . O4 . 41.9(4) yes
O13 . Ti3 . O4 . 88.4(6) yes
O12 . Ti3 . O4 . 163.4(5) yes
Ti2 . Ti3 . O2 . 41.6(4) yes
O1 . Ti3 . O2 . 79.5(6) yes
Ti1 . Ti3 . O2 . 39.9(3) yes
O13 . Ti3 . O2 . 161.8(5) yes
O12 . Ti3 . O2 . 94.3(5) yes
Ti2 . Ti3 . P2 . 60.28(14) yes
O1 . Ti3 . P2 . 67.2(4) yes
Ti1 . Ti3 . P2 . 114.5(2) yes
O13 . Ti3 . P2 . 105.4(4) yes
O12 . Ti3 . P2 . 23.1(4) yes
Ti2 . Ti3 . P3 . 109.56(16) yes
O1 . Ti3 . P3 . 72.7(5) yes
Ti1 . Ti3 . P3 . 110.69(16) yes
O13 . Ti3 . P3 . 21.1(4) yes
O12 . Ti3 . P3 . 108.3(4) yes
Ti2 . Ti3 . O6 . 139.3(6) yes
O1 . Ti3 . O6 . 175.8(5) yes
Ti1 . Ti3 . O6 . 91.1(4) yes
O13 . Ti3 . O6 . 97.5(6) yes
O12 . Ti3 . O6 . 99.0(5) yes
Ti2 . Ti3 . Ti4 . 55.27(13) yes
O1 . Ti3 . Ti4 . 37.5(3) yes
Ti1 . Ti3 . Ti4 . 61.86(12) yes
O13 . Ti3 . Ti4 . 81.2(4) yes
O12 . Ti3 . Ti4 . 121.9(4) yes
O4 . Ti3 . O2 . 80.1(6) yes
O4 . Ti3 . P2 . 141.7(4) yes
O2 . Ti3 . P2 . 76.3(4) yes
O4 . Ti3 . P3 . 69.4(4) yes
O2 . Ti3 . P3 . 141.8(4) yes
P2 . Ti3 . P3 . 114.50(17) yes
O4 . Ti3 . O6 . 97.2(5) yes
O2 . Ti3 . O6 . 97.9(6) yes
P2 . Ti3 . O6 . 115.5(4) yes
P3 . Ti3 . O6 . 108.1(6) yes
O4 . Ti3 . Ti4 . 42.0(3) yes
O2 . Ti3 . Ti4 . 80.9(4) yes
P2 . Ti3 . Ti4 . 103.97(15) yes
P3 . Ti3 . Ti4 . 61.11(14) yes
O6 . Ti3 . Ti4 . 139.1(4) yes
Ti3 . Ti4 . Ti1 . 56.02(11) yes
Ti3 . Ti4 . O4 . 37.8(3) yes
Ti1 . Ti4 . O4 . 38.6(4) yes
Ti3 . Ti4 . Ti2 . 62.39(14) yes
Ti1 . Ti4 . Ti2 . 61.87(13) yes
O4 . Ti4 . Ti2 . 85.1(4) yes
Ti3 . Ti4 . O15 . 123.2(4) yes
Ti1 . Ti4 . O15 . 80.9(4) yes
O4 . Ti4 . O15 . 85.5(4) yes
Ti2 . Ti4 . O15 . 129.6(5) yes
Ti3 . Ti4 . O14 . 82.9(4) yes
Ti1 . Ti4 . O14 . 123.9(4) yes
O4 . Ti4 . O14 . 85.3(5) yes
Ti2 . Ti4 . O14 . 132.9(4) yes
O15 . Ti4 . O14 . 95.3(6) yes
Ti3 . Ti4 . O3 . 82.9(4) yes
Ti1 . Ti4 . O3 . 42.9(3) yes
O4 . Ti4 . O3 . 80.9(5) yes
Ti2 . Ti4 . O3 . 40.4(3) yes
O15 . Ti4 . O3 . 89.2(6) yes
Ti3 . Ti4 . O1 . 42.6(4) yes
Ti1 . Ti4 . O1 . 83.5(4) yes
O4 . Ti4 . O1 . 80.0(5) yes
Ti2 . Ti4 . O1 . 42.6(5) yes
O15 . Ti4 . O1 . 164.0(5) yes
Ti3 . Ti4 . P3 . 61.09(15) yes
Ti1 . Ti4 . P3 . 106.03(15) yes
O4 . Ti4 . P3 . 68.0(4) yes
Ti2 . Ti4 . P3 . 115.69(16) yes
O15 . Ti4 . P3 . 106.0(5) yes
Ti3 . Ti4 . O8 . 139.9(5) yes
Ti1 . Ti4 . O8 . 137.1(6) yes
O4 . Ti4 . O8 . 175.0(8) yes
Ti2 . Ti4 . O8 . 90.0(6) yes
O15 . Ti4 . O8 . 96.6(6) yes
O14 . Ti4 . O3 . 165.1(5) yes
O14 . Ti4 . O1 . 90.4(6) yes
O3 . Ti4 . O1 . 81.8(6) yes
O14 . Ti4 . P3 . 21.8(4) yes
O3 . Ti4 . P3 . 143.6(4) yes
O1 . Ti4 . P3 . 74.9(5) yes
O14 . Ti4 . O8 . 99.0(7) yes
O3 . Ti4 . O8 . 94.5(7) yes
O1 . Ti4 . O8 . 97.3(6) yes
P3 . Ti4 . O8 . 115.6(6) yes
Cl5 . C54 . Cl4 . 109.87(6) yes
Cl5 . C54 . Cl6 . 109.86(6) yes
Cl4 . C54 . Cl6 . 109.85(6) yes
Cl5 . C54 . H541 . 109.4 no
Cl4 . C54 . H541 . 109.0 no
Cl6 . C54 . H541 . 108.8 no
loop_
_geom_hbond_atom_site_label_D
_geom_hbond_site_symmetry_D
_geom_hbond_atom_site_label_H
_geom_hbond_site_symmetry_H
_geom_hbond_atom_site_label_A
_geom_hbond_site_symmetry_A
_geom_hbond_angle_DHA
_geom_hbond_distance_DH
_geom_hbond_distance_HA
_geom_hbond_distance_DA
_geom_hbond_publ_flag
C32 . H321 . O8 2_575 163 0.93 2.49 3.38(3) yes
C38 . H381 . O5 2_665 176 0.93 2.56 3.49(3) yes
C40 . H401 . O4 . 140 0.93 2.54 3.30(3) yes
C42 . H421 . O3 . 152 0.93 2.48 3.33(3) yes
C53 . H531 . O9 . 154 0.99 2.37 3.28(3) yes
C54 . H541 . O7 . 135 0.98 2.59 3.36(3) yes
C54 . H541 . O11 . 151 0.98 2.56 3.45(3) yes


_iucr_refine_instructions_details 
;
#
# Punched on 17/10/24 at 11:20:10
#
#LIST     12                                                                    
BLOCK SCALE X'S  U'S 
EQUIV PART(1001,OCC) 
RIDE C   (   1,X'S) H   (  11,X'S) H   (  12,X'S) 
RIDE C   (   2,X'S) H   (  22,X'S) H   (  21,X'S) 
RIDE C   (   3,X'S) H   (  32,X'S) H   (  31,X'S) 
RIDE C   (   4,X'S) H   (  41,X'S) H   (  42,X'S) 
RIDE C   (   6,X'S) H   (  61,X'S) 
RIDE C   (   7,X'S) H   (  71,X'S) 
RIDE C   (   8,X'S) H   (  81,X'S) 
RIDE C   (   9,X'S) H   (  91,X'S) 
RIDE C   (  10,X'S) H   ( 101,X'S) 
RIDE C   (  12,X'S) H   ( 121,X'S) 
RIDE C   (  13,X'S) H   ( 131,X'S) 
RIDE C   (  14,X'S) H   ( 141,X'S) 
RIDE C   (  15,X'S) H   ( 151,X'S) 
RIDE C   (  16,X'S) H   ( 161,X'S) 
RIDE C   (  18,X'S) H   ( 181,X'S) 
RIDE C   (  19,X'S) H   ( 191,X'S) 
RIDE C   (  20,X'S) H   ( 201,X'S) 
RIDE C   (  21,X'S) H   ( 211,X'S) 
RIDE C   (  22,X'S) H   ( 221,X'S) 
RIDE C   (  24,X'S) H   ( 241,X'S) 
RIDE C   (  25,X'S) H   ( 251,X'S) 
RIDE C   (  26,X'S) H   ( 261,X'S) 
RIDE C   (  27,X'S) H   ( 271,X'S) 
RIDE C   (  28,X'S) H   ( 281,X'S) 
RIDE C   (  30,X'S) H   ( 301,X'S) 
RIDE C   (  31,X'S) H   ( 311,X'S) 
RIDE C   (  32,X'S) H   ( 321,X'S) 
RIDE C   (  33,X'S) H   ( 331,X'S) 
RIDE C   (  34,X'S) H   ( 341,X'S) 
RIDE C   (  36,X'S) H   ( 361,X'S) 
RIDE C   (  37,X'S) H   ( 371,X'S) 
RIDE C   (  38,X'S) H   ( 381,X'S) 
RIDE C   (  39,X'S) H   ( 391,X'S) 
RIDE C   (  40,X'S) H   ( 401,X'S) 
RIDE C   (  42,X'S) H   ( 421,X'S) 
RIDE C   (  43,X'S) H   ( 431,X'S) 
RIDE C   (  44,X'S) H   ( 441,X'S) 
RIDE C   (  45,X'S) H   ( 451,X'S) 
RIDE C   (  46,X'S) H   ( 461,X'S) 
RIDE C   (  48,X'S) H   ( 481,X'S) 
RIDE C   (  49,X'S) H   ( 491,X'S) 
RIDE C   (  50,X'S) H   ( 501,X'S) 
RIDE C   (  51,X'S) H   ( 511,X'S) 
RIDE C   (  52,X'S) H   ( 521,X'S) 
RIDE C   (  53,X'S) H   ( 531,X'S) 
RIDE C   (  54,X'S) H   ( 541,X'S) 
END                                                                             
#
# Punched on 17/10/24 at 11:20:10
#
#LIST     16                                                                    
NO 
REM   HREST   START (DO NOT REMOVE THIS LINE) 
REM   HREST   END (DO NOT REMOVE THIS LINE) 
PLANAR 0.010000 C(5) C(6) C(7) C(8) C(9) C(10) 
SAME C(53) CL(1) CL(2) CL(3) AND 
CONT C(53) CL(2) CL(3) CL(1) AND 
CONT C(53) CL(3) CL(1) CL(2) AND 
CONT C(54) CL(4) CL(5) CL(6) AND 
CONT C(54) CL(5) CL(6) CL(4) AND 
CONT C(54) CL(6) CL(4) CL(5) 
SIMU 0.015 C(53) CL(1) CL(2) CL(3) AND 
CONT C(53) CL(2) CL(3) CL(1) AND 
CONT C(53) CL(3) CL(1) CL(2) AND 
CONT C(54) CL(4) CL(5) CL(6) AND 
CONT C(54) CL(5) CL(6) CL(4) AND 
CONT C(54) CL(6) CL(4) CL(5) 
DELU 0.015 C(53) CL(1) CL(2) CL(3) AND 
CONT C(53) CL(2) CL(3) CL(1) AND 
CONT C(53) CL(3) CL(1) CL(2) AND 
CONT C(54) CL(4) CL(5) CL(6) AND 
CONT C(54) CL(5) CL(6) CL(4) AND 
CONT C(54) CL(6) CL(4) CL(5) 
SIMU 0.015 C(23) C(24) C(25) C(26) C(27) C(28) 
DELU 0.015 C(23) C(24) C(25) C(26) C(27) C(28) 
SIMU 0.015 C(17) C(18) C(19) C(20) C(21) C(22) 
DELU 0.015 C(17) C(18) C(19) C(20) C(21) C(22) 
END                                                                             
;

# Manually omitted reflections

loop_
_oxford_refln_omitted_index_h
_oxford_refln_omitted_index_k
_oxford_refln_omitted_index_l
_oxford_refln_omitted_flag
_oxford_refln_omitted_details
-3 0 7 x .
# end of ARCHIVE-HKL.CIF 
# start Validation Reply Form


_vrf_PLAT048_global              
;
PROBLEM: High wR2 Value (i.e. > 0.25) ...................       0.53 Report
RESPONSE: Small crystals resulted in weak diffraction at high angle
;

_vrf_PLAT020_global              
;
PROBLEM: The Value of Rint is Greater Than 0.12 .........      0.245 Report
RESPONSE: Small crystals resulted in weak diffraction at high angle

;
# end Validation Reply Form


####################################################################### 
# 
# This file contains crystal structure data downloaded from the 
# Cambridge Structural Database (CSD) hosted by the Cambridge 
# Crystallographic Data Centre (CCDC).
# 
# Full information about CCDC data access policies and citation 
# guidelines are available at http://www.ccdc.cam.ac.uk/access/V1 
# 
# Audit and citation data items may have been added by the CCDC. 
# Please retain this information to preserve the provenance of 
# this file and to allow appropriate attribution of the data. 
# 
#######################################################################

data_global_CCDC3
_database_code_depnum_ccdc_archive 'CCDC 2468342'
loop_
_audit_author_name
_audit_author_address
'Sebastian Pike'
;University of Warwick
United Kingdom
;
_audit_update_record             
;
2025-06-30 deposited with the CCDC.	2025-11-18 downloaded from the CCDC.
;

_refine_special_details          
;

One of the cyclohexyl groups displays disorder and was modelled over 
two positions and restrained to maintain sensible geometries

Upon inspection of the fourier map residual electron density was 
located in a solvent accessible void. This is most likely attributed
to a pentane molecule disordered over a symmetry position and with partial 
occupancy (e.g. occupancy = 20%). As such the SQUEEZE algorithm was applied
using PLATON.
;

_audit_creation_date             2020-11-24
_audit_creation_method           CRYSTALS_ver_14.61_build_6999

_oxford_structure_analysis_title '\AV_Cy1\AV_Cy1_corr.cif_od At 10:25 on 24/11'
_chemical_name_systematic        Ti4O4(O2PCy2)4(OCH2CH2CH2O)2
_chemical_melting_point          'not measured'

_cell_length_a                   10.9435(2)
_cell_length_b                   15.1830(2)
_cell_length_c                   21.4122(3)
_cell_angle_alpha                90
_cell_angle_beta                 94.9865(14)
_cell_angle_gamma                90
_cell_volume                     3544.28(9)

_symmetry_cell_setting           monoclinic
_symmetry_space_group_name_H-M   'P 2/c '
_symmetry_space_group_name_Hall  '-P 2yc'
loop_
_symmetry_equiv_pos_as_xyz
x,y,z
-x,-y,-z
x,-y,z+1/2
-x,y,-z+1/2

loop_
_atom_type_symbol
_atom_type_scat_dispersion_real
_atom_type_scat_dispersion_imag
_atom_type_scat_Cromer_Mann_a1
_atom_type_scat_Cromer_Mann_b1
_atom_type_scat_Cromer_Mann_a2
_atom_type_scat_Cromer_Mann_b2
_atom_type_scat_Cromer_Mann_a3
_atom_type_scat_Cromer_Mann_b3
_atom_type_scat_Cromer_Mann_a4
_atom_type_scat_Cromer_Mann_b4
_atom_type_scat_Cromer_Mann_c
_atom_type_scat_source
Ti 0.2191 1.8069 9.7595 7.8508 7.3558 0.5000 1.6991 35.6338 1.9021 116.1050
1.2807 'International Tables Vol C 4.2.6.8 and 6.1.1.4'
O 0.0492 0.0322 3.0485 13.2771 2.2868 5.7011 1.5463 0.3239 0.8670 32.9089
0.2508 'International Tables Vol C 4.2.6.8 and 6.1.1.4'
P 0.2955 0.4335 6.4345 1.9067 4.1791 27.1570 1.7800 0.5260 1.4908 68.1645
1.1149 'International Tables Vol C 4.2.6.8 and 6.1.1.4'
C 0.0181 0.0091 2.3100 20.8439 1.0200 10.2075 1.5886 0.5687 0.8650 51.6512
0.2156 'International Tables Vol C 4.2.6.8 and 6.1.1.4'
H 0.0000 0.0000 0.4930 10.5109 0.3229 26.1257 0.1402 3.1424 0.0408 57.7998
0.0030 'International Tables Vol C 4.2.6.8 and 6.1.1.4'


_cell_formula_units_Z            2

# Given Formula = C54 H100 O16 P4 Ti4 
# Dc =      1.24 Fooo =   1400.00 Mu =     50.17 M =   1320.87
# Found Formula = C54.00 H100 O16 P4 Ti4 
# Dc =      1.24 FOOO =   1400.00 Mu =     50.17 M =   1320.87

_chemical_formula_sum            'C54.00 H100 O16 P4 Ti4'
_chemical_formula_moiety         'C54.00 H100 O16 P4 Ti4'
_chemical_compound_source        .
_chemical_formula_weight         1320.87


_cell_measurement_reflns_used    24334
_cell_measurement_theta_min      3
_cell_measurement_theta_max      78
_cell_measurement_temperature    100

_exptl_crystal_description       plate
_exptl_crystal_colour            colourless
_exptl_crystal_size_min          0.030
_exptl_crystal_size_mid          0.079
_exptl_crystal_size_max          0.216

_exptl_crystal_density_diffrn    1.238
_exptl_crystal_density_meas      'not measured'
_exptl_crystal_density_method    'not measured'
# Non-dispersive F(000): 
_exptl_crystal_F_000             1400
_exptl_absorpt_coefficient_mu    5.017

# Sheldrick geometric approximatio 0.67 0.86 
_exptl_absorpt_correction_type   multi-scan
_exptl_absorpt_process_details   
; 
 CrysAlisPro (Rigaku Oxford Diffraction, 2017) 
;
_exptl_absorpt_correction_T_min  0.56
_exptl_absorpt_correction_T_max  0.86
_diffrn_measurement_device_type  'Oxford Diffraction SuperNova'
_diffrn_measurement_device       Area
_diffrn_radiation_monochromator  'focussing mirrors'
_diffrn_radiation_type           'Cu K\a'
_diffrn_radiation_wavelength     1.54184
_diffrn_measurement_method       \w

# If a reference occurs more than once, delete the author 
# and date from subsequent references. 
_computing_data_collection       'SuperNova, (Oxford Diffraction, 2010)'
_computing_cell_refinement       
; 
 CrysAlisPro (Rigaku Oxford Diffraction, 2017) 
;
_computing_data_reduction        
; 
 CrysAlisPro (Rigaku Oxford Diffraction, 2017) 
;
_computing_structure_solution    'Superflip (Palatinus & Chapuis, 2007)'
_computing_structure_refinement  'CRYSTALS (Betteridge et al., 2003)'
_computing_publication_material  'CRYSTALS (Betteridge et al., 2003)'
_computing_molecular_graphics    'CAMERON (Watkin et al., 1996)'

_diffrn_standards_interval_time  .
_diffrn_standards_interval_count .
_diffrn_standards_number         0
_diffrn_standards_decay_%        .

_diffrn_ambient_temperature      100
_diffrn_reflns_number            53841
_diffrn_reflns_av_unetI/netI     0.046
_reflns_number_total             7636
_diffrn_reflns_av_R_equivalents  0.038

# Number of reflections with Friedels Law is 7636 
# Theoretical number of reflections is about 15499 


_diffrn_reflns_theta_min         2.910
_diffrn_reflns_theta_max         80.175
_diffrn_measured_fraction_theta_max 0.986

_diffrn_reflns_theta_full        76.968
_diffrn_measured_fraction_theta_full 0.996


_diffrn_reflns_limit_h_min       -13
_diffrn_reflns_limit_h_max       13
_diffrn_reflns_limit_k_min       -19
_diffrn_reflns_limit_k_max       19
_diffrn_reflns_limit_l_min       -27
_diffrn_reflns_limit_l_max       18
_reflns_limit_h_min              -13
_reflns_limit_h_max              13
_reflns_limit_k_min              0
_reflns_limit_k_max              19
_reflns_limit_l_min              0
_reflns_limit_l_max              27

_oxford_diffrn_Wilson_B_factor   2.64
_oxford_diffrn_Wilson_scale      0.32

_atom_sites_solution_primary     other #heavy,direct,difmap,geom,iterative
# _atom_sites_solution_secondary  difmap
_atom_sites_solution_hydrogens   difmap

_refine_diff_density_min         -0.60
_refine_diff_density_max         1.14


# The current dictionary definitions do not cover the 
# situation where the reflections used for refinement were 
# selected by a user-defined sigma threshold 


# The values actually used during refinement 
_oxford_refine_reflns_threshold_expression_ref I>-3.0\s(I)
_refine_ls_number_restraints     216
_refine_ls_number_parameters     408
_refine_ls_number_reflns         7605
_oxford_refine_ls_R_factor_ref   0.0530
_refine_ls_wR_factor_ref         0.1430
_refine_ls_goodness_of_fit_ref   0.9915
_refine_ls_shift/su_max          0.0177428
_refine_ls_shift/su_mean         0.0009358


# The values computed with all filters except I/sigma 
_oxford_reflns_number_all        7605
_refine_ls_R_factor_all          0.0530
_refine_ls_wR_factor_all         0.1430

# The values computed with a 2 sigma cutoff - a la SHELX 
_reflns_threshold_expression     I>2.0\s(I)
_reflns_number_gt                6701
_refine_ls_R_factor_gt           0.0484
_refine_ls_wR_factor_gt          0.1392


_refine_ls_structure_factor_coef Fsqd
_refine_ls_matrix_type           full
_refine_ls_hydrogen_treatment    constr #undef, noref, refall,
# refxyz, refU, constr or mixed
_refine_ls_weighting_scheme      calc
_refine_ls_weighting_details     
;
 Method= Modified Sheldrick 
 w=1/[\s^2^(F^2^) + ( 0.09P)^2^ + 2.57P] 
 ,where P=(max(Fo^2^,0) + 2Fc^2^)/3 
;

# Uequiv = arithmetic mean of Ui i.e. Ueqiv = (U1+U2+U3)/3

# Replace last . with number of unfound hydrogen atoms attached to an atom.

# ..._refinement_flags_... 
# . no refinement constraints           S special position constraint on site
# G rigid group refinement of site      R riding atom
# D distance or angle restraint on site T thermal displacement constraints
# U Uiso or Uij restraint (rigid bond)  P partial occupancy constraint


loop_
_atom_site_label
_atom_site_type_symbol
_atom_site_fract_x
_atom_site_fract_y
_atom_site_fract_z
_atom_site_U_iso_or_equiv
_atom_site_occupancy
_atom_site_adp_type
_atom_site_refinement_flags_posn
_atom_site_refinement_flags_adp
_atom_site_refinement_flags_occupancy
_atom_site_disorder_assembly
_atom_site_disorder_group
_atom_site_attached_hydrogens
C1 C -0.3177(2) 1.0459(2) 0.31727(12) 0.0493 1.0000 Uani . . . . . .
C2 C -0.3938(3) 0.9657(2) 0.33134(13) 0.0560 1.0000 Uani . . . . . .
C3 C -0.3270(3) 0.8804(2) 0.31957(12) 0.0549 1.0000 Uani . . . . . .
C4 C -0.0617(4) 0.6339(3) 0.30796(16) 0.0707 1.0000 Uani . . . . . .
C5 C -0.1536(4) 0.6729(3) 0.3452(2) 0.0819 1.0000 Uani . . . . . .
C6 C -0.2100(5) 0.6062(3) 0.3868(2) 0.0945 1.0000 Uani . . . . . .
C7 C -0.1061(7) 0.5589(3) 0.4296(2) 0.1125 1.0000 Uani . . . . . .
C8 C -0.0160(6) 0.5233(4) 0.3944(2) 0.1082 1.0000 Uani . . . . . .
C9 C 0.0350(4) 0.5836(2) 0.34728(18) 0.0752 1.0000 Uani . . . . . .
C10 C -0.1392(2) 0.89148(17) 0.01803(10) 0.0379 1.0000 Uani . . . . . .
C11 C -0.0321(2) 0.82906(17) 0.03601(11) 0.0413 1.0000 Uani . . . . . .
C12 C -0.0069(3) 0.77085(19) -0.01907(13) 0.0469 1.0000 Uani . . . . . .
C13 C -0.1201(3) 0.71732(19) -0.04087(14) 0.0532 1.0000 Uani . . . . . .
C14 C -0.2282(3) 0.7783(2) -0.05941(13) 0.0500 1.0000 Uani . . . . . .
C15 C -0.2544(3) 0.83986(19) -0.00599(12) 0.0463 1.0000 Uani . . . . . .
C16 C -0.2957(2) 1.03207(16) 0.06145(10) 0.0366 1.0000 Uani . . . . . .
C17 C -0.2745(2) 1.08776(18) 0.00351(11) 0.0402 1.0000 Uani . . . . . .
C18 C -0.3804(3) 1.15061(18) -0.01359(11) 0.0442 1.0000 Uani . . . . . .
C19 C -0.4058(3) 1.20920(19) 0.04178(13) 0.0483 1.0000 Uani . . . . . .
C20 C -0.4286(3) 1.1532(2) 0.09874(12) 0.0477 1.0000 Uani . . . . . .
C21 C -0.3218(2) 1.09143(19) 0.11661(11) 0.0419 1.0000 Uani . . . . . .
O1 O -0.11488(15) 1.01658(11) 0.22957(7) 0.0328 1.0000 Uani . . . . . .
O2 O -0.04102(16) 0.89929(11) 0.30557(7) 0.0365 1.0000 Uani . . . . . .
O3 O -0.19667(17) 1.03853(13) 0.34561(8) 0.0425 1.0000 Uani . . . . . .
O4 O -0.28288(18) 0.88042(13) 0.25924(8) 0.0475 1.0000 Uani . . . . . .
O5 O -0.01652(17) 1.15676(11) 0.30875(7) 0.0405 1.0000 Uani . . . . . .
O6 O -0.05494(15) 1.01680(11) 0.10224(7) 0.0354 1.0000 Uani . . . . . .
O7 O -0.20432(16) 0.90026(11) 0.13667(7) 0.0382 1.0000 Uani . . . . . .
O8 O -0.1057(2) 0.75937(12) 0.21952(9) 0.0523 1.0000 Uani . . . . . .
P1 P 0.0000 1.21063(6) 0.2500 0.0386 1.0000 Uani S T . . . .
P2 P -0.16793(6) 0.96013(4) 0.08405(2) 0.0344 1.0000 Uani . . . . . .
P3 P 0.0000 0.70538(6) 0.2500 0.0477 1.0000 Uani S T . . . .
Ti1 Ti -0.04773(4) 1.02566(3) 0.315382(17) 0.0323 1.0000 Uani . . . . . .
Ti2 Ti -0.13743(4) 0.88946(3) 0.226083(18) 0.0360 1.0000 Uani . . . . . .
C220 C -0.1482(5) 1.2668(3) 0.2308(3) 0.0492 0.546(7) Uani D . P 1 2 .
C221 C -0.1188(5) 1.2912(5) 0.2410(4) 0.0593 0.454(7) Uani D . P 1 1 .
C230 C -0.2389(6) 1.2575(4) 0.2622(3) 0.0682 0.454(7) Uani D . P 1 1 .
C231 C -0.1914(5) 1.3124(4) 0.28800(19) 0.0613 0.546(7) Uani D . P 1 2 .
C240 C -0.3184(5) 1.3523(5) 0.2742(3) 0.0748 0.546(7) Uani D . P 1 2 .
C241 C -0.3368(7) 1.3292(6) 0.2586(3) 0.0799 0.454(7) Uani D . P 1 1 .
C250 C -0.3563(5) 1.3681(5) 0.1929(4) 0.0694 0.454(7) Uani D . P 1 1 .
C251 C -0.3216(5) 1.4161(3) 0.2202(3) 0.0678 0.546(7) Uani D . P 1 2 .
C260 C -0.2773(6) 1.3730(4) 0.1619(2) 0.0609 0.546(7) Uani D . P 1 2 .
C261 C -0.2364(7) 1.4000(5) 0.1701(4) 0.0842 0.454(7) Uani D . P 1 1 .
C270 C -0.1505(5) 1.3317(4) 0.1758(3) 0.0604 0.546(7) Uani D . P 1 2 .
C271 C -0.1393(7) 1.3275(6) 0.1748(4) 0.0718 0.454(7) Uani D . P 1 1 .
H11 H -0.3554 1.0989 0.3329 0.0590 1.0000 Uiso R . . . . .
H12 H -0.3159 1.0496 0.2719 0.0583 1.0000 Uiso R . . . . .
H22 H -0.4098 0.9652 0.3751 0.0680 1.0000 Uiso R . . . . .
H21 H -0.4708 0.9661 0.3051 0.0677 1.0000 Uiso R . . . . .
H31 H -0.2585 0.8708 0.3506 0.0668 1.0000 Uiso R . . . . .
H32 H -0.3832 0.8326 0.3227 0.0667 1.0000 Uiso R . . . . .
H41 H -0.1119 0.5909 0.2826 0.0846 1.0000 Uiso R . . . . .
H51 H -0.1148 0.7203 0.3707 0.0940 1.0000 Uiso R . . . . .
H52 H -0.2189 0.6958 0.3148 0.0938 1.0000 Uiso R . . . . .
H62 H -0.2625 0.6365 0.4128 0.1080 1.0000 Uiso R . . . . .
H61 H -0.2528 0.5612 0.3620 0.1076 1.0000 Uiso R . . . . .
H91 H 0.0886 0.6261 0.3708 0.0880 1.0000 Uiso R . . . . .
H92 H 0.0825 0.5484 0.3208 0.0882 1.0000 Uiso R . . . . .
H101 H -0.1137 0.9300 -0.0146 0.0449 1.0000 Uiso R . . . . .
H112 H 0.0391 0.8632 0.0500 0.0501 1.0000 Uiso R . . . . .
H111 H -0.0576 0.7921 0.0693 0.0502 1.0000 Uiso R . . . . .
H121 H 0.0142 0.8100 -0.0527 0.0562 1.0000 Uiso R . . . . .
H122 H 0.0645 0.7325 -0.0075 0.0562 1.0000 Uiso R . . . . .
H131 H -0.1039 0.6823 -0.0768 0.0633 1.0000 Uiso R . . . . .
H132 H -0.1425 0.6801 -0.0073 0.0631 1.0000 Uiso R . . . . .
H141 H -0.2083 0.8145 -0.0957 0.0620 1.0000 Uiso R . . . . .
H142 H -0.3022 0.7437 -0.0715 0.0622 1.0000 Uiso R . . . . .
H151 H -0.3182 0.8808 -0.0204 0.0558 1.0000 Uiso R . . . . .
H152 H -0.2784 0.8043 0.0280 0.0555 1.0000 Uiso R . . . . .
H161 H -0.3697 0.9962 0.0510 0.0441 1.0000 Uiso R . . . . .
H171 H -0.2008 1.1213 0.0122 0.0475 1.0000 Uiso R . . . . .
H172 H -0.2669 1.0488 -0.0316 0.0474 1.0000 Uiso R . . . . .
H181 H -0.3606 1.1863 -0.0477 0.0532 1.0000 Uiso R . . . . .
H182 H -0.4542 1.1179 -0.0263 0.0529 1.0000 Uiso R . . . . .
H192 H -0.4762 1.2469 0.0295 0.0584 1.0000 Uiso R . . . . .
H191 H -0.3343 1.2468 0.0529 0.0581 1.0000 Uiso R . . . . .
H201 H -0.4407 1.1923 0.1336 0.0581 1.0000 Uiso R . . . . .
H202 H -0.5042 1.1197 0.0892 0.0580 1.0000 Uiso R . . . . .
H211 H -0.2525 1.1278 0.1297 0.0499 1.0000 Uiso R . . . . .
H212 H -0.3383 1.0550 0.1511 0.0503 1.0000 Uiso R . . . . .
H2201 H -0.2085 1.2201 0.2175 0.0730 0.546(7) Uiso R . P 1 2 .
H2211 H -0.0927 1.3436 0.2657 0.0912 0.454(7) Uiso R . P 1 1 .
H2301 H -0.2197 1.2369 0.3051 0.0909 0.454(7) Uiso R . P 1 1 .
H2302 H -0.2764 1.2094 0.2369 0.0911 0.454(7) Uiso R . P 1 1 .
H2312 H -0.1377 1.3610 0.3016 0.0781 0.546(7) Uiso R . P 1 2 .
H2311 H -0.1918 1.2687 0.3213 0.0777 0.546(7) Uiso R . P 1 2 .
H2401 H -0.3515 1.3772 0.3113 0.1039 0.546(7) Uiso R . P 1 2 .
H2402 H -0.3715 1.3052 0.2575 0.1038 0.546(7) Uiso R . P 1 2 .
H2412 H -0.2993 1.3767 0.2830 0.1061 0.454(7) Uiso R . P 1 1 .
H2411 H -0.4126 1.3124 0.2761 0.1061 0.454(7) Uiso R . P 1 1 .
H2501 H -0.4165 1.4153 0.1915 0.0931 0.454(7) Uiso R . P 1 1 .
H2502 H -0.3893 1.3193 0.1671 0.0929 0.454(7) Uiso R . P 1 1 .
H2511 H -0.2619 1.4612 0.2338 0.0839 0.546(7) Uiso R . P 1 2 .
H2512 H -0.4007 1.4441 0.2118 0.0838 0.546(7) Uiso R . P 1 2 .
H2601 H -0.2742 1.4156 0.1286 0.0740 0.546(7) Uiso R . P 1 2 .
H2602 H -0.3352 1.3265 0.1482 0.0739 0.546(7) Uiso R . P 1 2 .
H2611 H -0.2014 1.4456 0.1984 0.1001 0.454(7) Uiso R . P 1 1 .
H2612 H -0.2500 1.4245 0.1283 0.0999 0.454(7) Uiso R . P 1 1 .
H2702 H -0.0941 1.3800 0.1881 0.0660 0.546(7) Uiso R . P 1 2 .
H2701 H -0.1236 1.3019 0.1394 0.0660 0.546(7) Uiso R . P 1 2 .
H2711 H -0.0622 1.3462 0.1595 0.0881 0.454(7) Uiso R . P 1 1 .
H2712 H -0.1765 1.2818 0.1473 0.0878 0.454(7) Uiso R . P 1 1 .
H71 H -0.0689 0.6007 0.4615 0.1373 1.0000 Uiso R . . . . .
H72 H -0.1446 0.5095 0.4497 0.1373 1.0000 Uiso R . . . . .
H81 H 0.0505 0.4997 0.4227 0.1277 1.0000 Uiso R . . . . .
H82 H -0.0541 0.4749 0.3704 0.1285 1.0000 Uiso R . . . . .
loop_
_atom_site_aniso_label
_atom_site_aniso_U_11
_atom_site_aniso_U_22
_atom_site_aniso_U_33
_atom_site_aniso_U_23
_atom_site_aniso_U_13
_atom_site_aniso_U_12
C1 0.0408(13) 0.078(2) 0.0283(12) 0.0005(11) -0.0008(10) 0.0069(13)
C2 0.0434(14) 0.095(2) 0.0295(12) 0.0032(13) 0.0019(10) -0.0068(14)
C3 0.0564(16) 0.078(2) 0.0308(12) 0.0068(12) 0.0050(11) -0.0196(15)
C4 0.092(3) 0.074(2) 0.0474(17) 0.0175(16) 0.0114(17) 0.0025(19)
C5 0.093(3) 0.073(2) 0.081(3) 0.017(2) 0.013(2) -0.005(2)
C6 0.116(4) 0.074(3) 0.099(3) 0.017(2) 0.043(3) -0.014(2)
C7 0.198(6) 0.068(3) 0.077(3) 0.025(2) 0.043(4) 0.007(3)
C8 0.153(5) 0.096(3) 0.077(3) 0.046(3) 0.021(3) 0.003(3)
C9 0.114(3) 0.0529(18) 0.061(2) 0.0227(15) 0.019(2) 0.0201(19)
C10 0.0449(13) 0.0453(13) 0.0221(10) 0.0003(9) -0.0039(9) -0.0017(10)
C11 0.0438(13) 0.0484(14) 0.0308(11) 0.0014(10) -0.0009(9) -0.0019(11)
C12 0.0503(15) 0.0470(14) 0.0425(13) -0.0014(11) -0.0006(11) 0.0031(11)
C13 0.0621(18) 0.0463(15) 0.0496(15) -0.0090(12) -0.0036(13) 0.0002(13)
C14 0.0542(16) 0.0522(15) 0.0415(14) -0.0111(12) -0.0090(11) -0.0015(12)
C15 0.0452(14) 0.0529(15) 0.0389(13) -0.0092(11) -0.0078(10) -0.0004(11)
C16 0.0384(12) 0.0464(13) 0.0241(10) -0.0021(9) -0.0024(8) -0.0054(10)
C17 0.0428(13) 0.0519(14) 0.0258(10) 0.0021(9) 0.0013(9) -0.0013(11)
C18 0.0493(14) 0.0518(14) 0.0306(11) 0.0049(10) -0.0012(10) 0.0010(11)
C19 0.0527(15) 0.0491(15) 0.0420(14) -0.0017(11) -0.0023(11) 0.0032(12)
C20 0.0497(14) 0.0614(16) 0.0314(12) -0.0049(11) 0.0008(10) 0.0057(12)
C21 0.0438(13) 0.0563(15) 0.0251(10) -0.0050(10) 0.0008(9) -0.0013(11)
O1 0.0380(8) 0.0385(8) 0.0212(7) 0.0014(6) -0.0012(6) -0.0012(6)
O2 0.0476(9) 0.0381(8) 0.0229(7) 0.0026(6) -0.0029(6) -0.0009(7)
O3 0.0404(9) 0.0599(11) 0.0264(8) -0.0006(7) -0.0021(7) 0.0062(8)
O4 0.0537(11) 0.0597(11) 0.0286(8) 0.0040(7) 0.0001(7) -0.0128(9)
O5 0.0553(10) 0.0361(8) 0.0287(8) -0.0023(6) -0.0039(7) 0.0018(7)
O6 0.0406(9) 0.0442(9) 0.0201(7) 0.0007(6) -0.0042(6) -0.0034(7)
O7 0.0473(9) 0.0441(9) 0.0221(7) 0.0006(6) -0.0035(6) -0.0081(7)
O8 0.0773(14) 0.0361(9) 0.0401(10) 0.0002(7) -0.0136(9) -0.0068(9)
P1 0.0467(5) 0.0344(4) 0.0337(4) 0.0000 -0.0029(3) 0.0000
P2 0.0406(3) 0.0418(3) 0.0198(2) -0.0005(2) -0.0030(2) -0.0037(2)
P3 0.0765(7) 0.0336(4) 0.0323(4) 0.0000 0.0003(4) 0.0000
Ti1 0.0390(2) 0.0375(2) 0.01953(19) -0.00052(14) -0.00284(15) 0.00173(16)
Ti2 0.0480(3) 0.0371(2) 0.0218(2) 0.00138(14) -0.00339(16) -0.00590(17)
C220 0.056(3) 0.053(3) 0.039(3) 0.005(2) 0.003(2) 0.005(3)
C221 0.056(4) 0.056(4) 0.063(4) 0.001(3) -0.011(3) 0.012(3)
C230 0.056(4) 0.096(5) 0.053(4) 0.023(4) 0.009(3) 0.028(4)
C231 0.058(3) 0.083(4) 0.043(3) 0.001(3) 0.003(2) 0.017(3)
C240 0.062(4) 0.100(5) 0.061(4) -0.015(3) -0.002(3) 0.016(3)
C241 0.064(4) 0.106(6) 0.069(5) -0.004(4) 0.001(4) 0.035(4)
C250 0.050(4) 0.065(4) 0.091(5) 0.015(4) -0.003(4) 0.013(3)
C251 0.062(3) 0.070(4) 0.069(3) -0.014(3) -0.010(3) 0.017(3)
C260 0.071(4) 0.050(3) 0.058(3) 0.005(2) -0.017(3) 0.008(3)
C261 0.057(4) 0.073(5) 0.120(6) 0.036(5) -0.004(4) 0.009(4)
C270 0.068(5) 0.059(4) 0.054(4) 0.024(4) 0.005(4) 0.014(4)
C271 0.054(5) 0.071(6) 0.090(6) 0.039(5) 0.003(5) 0.013(5)

_refine_ls_extinction_method     None
_oxford_refine_ls_scale          1.870(13)
loop_
_geom_bond_atom_site_label_1
_geom_bond_site_symmetry_1
_geom_bond_atom_site_label_2
_geom_bond_site_symmetry_2
_geom_bond_distance
_geom_bond_publ_flag
C1 . C2 . 1.520(4) yes
C1 . O3 . 1.413(3) yes
C1 . H11 . 0.976 no
C1 . H12 . 0.974 no
C2 . C3 . 1.519(5) yes
C2 . H22 . 0.969 no
C2 . H21 . 0.971 no
C3 . O4 . 1.418(3) yes
C3 . H31 . 0.969 no
C3 . H32 . 0.957 no
C4 . C5 . 1.463(6) yes
C4 . C9 . 1.501(5) yes
C4 . P3 . 1.822(3) yes
C4 . H41 . 0.985 no
C5 . C6 . 1.514(5) yes
C5 . H51 . 0.977 no
C5 . H52 . 0.988 no
C6 . C7 . 1.571(8) yes
C6 . H62 . 0.952 no
C6 . H61 . 0.962 no
C7 . C8 . 1.400(8) yes
C7 . H71 . 0.994 no
C7 . H72 . 0.979 no
C8 . C9 . 1.505(5) yes
C8 . H81 . 0.975 no
C8 . H82 . 0.971 no
C9 . H91 . 0.980 no
C9 . H92 . 0.965 no
C10 . C11 . 1.531(4) yes
C10 . C15 . 1.534(3) yes
C10 . P2 . 1.806(2) yes
C10 . H101 . 0.971 no
C11 . C12 . 1.518(4) yes
C11 . H112 . 0.962 no
C11 . H111 . 0.967 no
C12 . C13 . 1.521(4) yes
C12 . H121 . 0.977 no
C12 . H122 . 0.988 no
C13 . C14 . 1.526(4) yes
C13 . H131 . 0.964 no
C13 . H132 . 0.963 no
C14 . C15 . 1.524(4) yes
C14 . H141 . 0.992 no
C14 . H142 . 0.981 no
C15 . H151 . 0.966 no
C15 . H152 . 0.962 no
C16 . C17 . 1.536(3) yes
C16 . C21 . 1.532(3) yes
C16 . P2 . 1.807(3) yes
C16 . H161 . 0.986 no
C17 . C18 . 1.521(4) yes
C17 . H171 . 0.958 no
C17 . H172 . 0.965 no
C18 . C19 . 1.527(4) yes
C18 . H181 . 0.949 no
C18 . H182 . 0.967 no
C19 . C20 . 1.525(4) yes
C19 . H192 . 0.977 no
C19 . H191 . 0.982 no
C20 . C21 . 1.521(4) yes
C20 . H201 . 0.971 no
C20 . H202 . 0.978 no
C21 . H211 . 0.960 no
C21 . H212 . 0.952 no
O1 . Ti1 4_555 2.1000(16) yes
O1 . Ti1 . 1.9236(15) yes
O1 . Ti2 . 1.9464(17) yes
O2 . Ti2 4_555 2.1273(18) yes
O2 . Ti1 . 1.9323(17) yes
O2 . Ti2 . 1.9287(16) yes
O3 . Ti1 . 1.8158(18) yes
O4 . Ti2 . 1.804(2) yes
O5 . P1 . 1.5244(17) yes
O5 . Ti1 . 2.0266(18) yes
O6 . Ti1 4_555 2.0118(15) yes
O6 . P2 . 1.5288(17) yes
O7 . P2 . 1.5271(17) yes
O7 . Ti2 . 1.9962(16) yes
O8 . P3 . 1.518(2) yes
O8 . Ti2 . 2.013(2) yes
P1 . C221 4_555 1.784(6) yes
P1 . Ti1 4_555 3.2010(9) yes
P1 . Ti1 . 3.2010(9) yes
P1 . C221 . 1.784(6) yes
P1 . C220 4_555 1.846(5) yes
P1 . Ti1 4_555 3.2010(9) yes
P1 . Ti1 . 3.2010(9) yes
P1 . C220 . 1.846(5) yes
P2 . Ti1 4_555 3.2115(7) yes
P3 . Ti2 4_555 3.1939(9) yes
P3 . Ti2 . 3.1939(9) yes
Ti1 . Ti2 4_555 3.0795(6) yes
Ti1 . Ti1 4_555 3.0724(8) yes
Ti1 . Ti2 . 2.9274(6) yes
Ti2 . Ti2 4_555 3.0921(9) yes
C220 . C231 . 1.518(5) yes
C220 . C270 . 1.534(5) yes
C220 . H2201 . 0.992 no
C221 . C230 . 1.516(6) yes
C221 . C271 . 1.520(6) yes
C221 . H2211 . 0.983 no
C230 . C241 . 1.524(6) yes
C230 . H2301 . 0.976 no
C230 . H2302 . 0.978 no
C231 . C240 . 1.521(5) yes
C231 . H2312 . 0.972 no
C231 . H2311 . 0.975 no
C240 . C251 . 1.507(5) yes
C240 . H2401 . 0.978 no
C240 . H2402 . 0.970 no
C241 . C250 . 1.524(6) yes
C241 . H2412 . 0.961 no
C241 . H2411 . 0.973 no
C250 . C261 . 1.518(6) yes
C250 . H2501 . 0.972 no
C250 . H2502 . 0.975 no
C251 . C260 . 1.525(5) yes
C251 . H2511 . 0.973 no
C251 . H2512 . 0.967 no
C260 . C270 . 1.528(5) yes
C260 . H2601 . 0.966 no
C260 . H2602 . 0.976 no
C261 . C271 . 1.527(6) yes
C261 . H2611 . 0.976 no
C261 . H2612 . 0.969 no
C270 . H2702 . 0.980 no
C270 . H2701 . 0.970 no
C271 . H2711 . 0.973 no
C271 . H2712 . 0.975 no
loop_
_geom_angle_atom_site_label_1
_geom_angle_site_symmetry_1
_geom_angle_atom_site_label_2
_geom_angle_site_symmetry_2
_geom_angle_atom_site_label_3
_geom_angle_site_symmetry_3
_geom_angle
_geom_angle_publ_flag
C2 . C1 . O3 . 111.1(2) yes
C2 . C1 . H11 . 109.7 no
O3 . C1 . H11 . 109.1 no
C2 . C1 . H12 . 107.5 no
O3 . C1 . H12 . 109.5 no
H11 . C1 . H12 . 109.9 no
C1 . C2 . C3 . 111.7(2) yes
C1 . C2 . H22 . 110.2 no
C3 . C2 . H22 . 106.5 no
C1 . C2 . H21 . 110.0 no
C3 . C2 . H21 . 108.4 no
H22 . C2 . H21 . 109.8 no
C2 . C3 . O4 . 111.0(2) yes
C2 . C3 . H31 . 111.7 no
O4 . C3 . H31 . 108.7 no
C2 . C3 . H32 . 108.2 no
O4 . C3 . H32 . 109.6 no
H31 . C3 . H32 . 107.5 no
C5 . C4 . C9 . 112.6(3) yes
C5 . C4 . P3 . 116.3(3) yes
C9 . C4 . P3 . 113.6(3) yes
C5 . C4 . H41 . 101.0 no
C9 . C4 . H41 . 107.7 no
P3 . C4 . H41 . 104.0 no
C4 . C5 . C6 . 112.6(4) yes
C4 . C5 . H51 . 108.5 no
C6 . C5 . H51 . 110.2 no
C4 . C5 . H52 . 105.9 no
C6 . C5 . H52 . 108.3 no
H51 . C5 . H52 . 111.3 no
C5 . C6 . C7 . 109.7(4) yes
C5 . C6 . H62 . 108.6 no
C7 . C6 . H62 . 108.8 no
C5 . C6 . H61 . 110.8 no
C7 . C6 . H61 . 106.8 no
H62 . C6 . H61 . 112.1 no
C6 . C7 . C8 . 111.7(4) yes
C6 . C7 . H71 . 109.9 no
C8 . C7 . H71 . 110.5 no
C6 . C7 . H72 . 106.9 no
C8 . C7 . H72 . 107.0 no
H71 . C7 . H72 . 110.7 no
C7 . C8 . C9 . 116.5(4) yes
C7 . C8 . H81 . 109.3 no
C9 . C8 . H81 . 109.9 no
C7 . C8 . H82 . 106.6 no
C9 . C8 . H82 . 105.9 no
H81 . C8 . H82 . 108.3 no
C8 . C9 . C4 . 113.6(4) yes
C8 . C9 . H91 . 107.2 no
C4 . C9 . H91 . 108.4 no
C8 . C9 . H92 . 107.9 no
C4 . C9 . H92 . 110.0 no
H91 . C9 . H92 . 109.7 no
C11 . C10 . C15 . 110.9(2) yes
C11 . C10 . P2 . 110.00(16) yes
C15 . C10 . P2 . 111.32(18) yes
C11 . C10 . H101 . 107.0 no
C15 . C10 . H101 . 110.2 no
P2 . C10 . H101 . 107.3 no
C10 . C11 . C12 . 110.6(2) yes
C10 . C11 . H112 . 109.1 no
C12 . C11 . H112 . 111.0 no
C10 . C11 . H111 . 106.3 no
C12 . C11 . H111 . 108.5 no
H112 . C11 . H111 . 111.2 no
C11 . C12 . C13 . 110.6(2) yes
C11 . C12 . H121 . 106.8 no
C13 . C12 . H121 . 109.7 no
C11 . C12 . H122 . 110.0 no
C13 . C12 . H122 . 111.6 no
H121 . C12 . H122 . 108.1 no
C12 . C13 . C14 . 110.4(2) yes
C12 . C13 . H131 . 109.7 no
C14 . C13 . H131 . 108.6 no
C12 . C13 . H132 . 109.8 no
C14 . C13 . H132 . 108.0 no
H131 . C13 . H132 . 110.3 no
C13 . C14 . C15 . 111.6(2) yes
C13 . C14 . H141 . 108.9 no
C15 . C14 . H141 . 108.4 no
C13 . C14 . H142 . 110.3 no
C15 . C14 . H142 . 108.7 no
H141 . C14 . H142 . 108.8 no
C10 . C15 . C14 . 111.2(2) yes
C10 . C15 . H151 . 109.1 no
C14 . C15 . H151 . 109.4 no
C10 . C15 . H152 . 107.6 no
C14 . C15 . H152 . 107.8 no
H151 . C15 . H152 . 111.6 no
C17 . C16 . C21 . 110.5(2) yes
C17 . C16 . P2 . 112.40(17) yes
C21 . C16 . P2 . 109.93(16) yes
C17 . C16 . H161 . 107.4 no
C21 . C16 . H161 . 107.2 no
P2 . C16 . H161 . 109.2 no
C16 . C17 . C18 . 112.0(2) yes
C16 . C17 . H171 . 108.6 no
C18 . C17 . H171 . 108.9 no
C16 . C17 . H172 . 108.7 no
C18 . C17 . H172 . 108.2 no
H171 . C17 . H172 . 110.4 no
C17 . C18 . C19 . 111.4(2) yes
C17 . C18 . H181 . 108.8 no
C19 . C18 . H181 . 109.5 no
C17 . C18 . H182 . 110.2 no
C19 . C18 . H182 . 108.3 no
H181 . C18 . H182 . 108.5 no
C18 . C19 . C20 . 110.5(2) yes
C18 . C19 . H192 . 109.0 no
C20 . C19 . H192 . 111.2 no
C18 . C19 . H191 . 109.4 no
C20 . C19 . H191 . 108.2 no
H192 . C19 . H191 . 108.5 no
C19 . C20 . C21 . 111.7(2) yes
C19 . C20 . H201 . 108.4 no
C21 . C20 . H201 . 109.7 no
C19 . C20 . H202 . 108.5 no
C21 . C20 . H202 . 110.5 no
H201 . C20 . H202 . 107.9 no
C16 . C21 . C20 . 111.1(2) yes
C16 . C21 . H211 . 111.6 no
C20 . C21 . H211 . 106.8 no
C16 . C21 . H212 . 108.5 no
C20 . C21 . H212 . 111.1 no
H211 . C21 . H212 . 107.8 no
Ti1 4_555 O1 . Ti1 . 99.47(7) yes
Ti1 4_555 O1 . Ti2 . 99.04(7) yes
Ti1 . O1 . Ti2 . 98.30(7) yes
Ti2 4_555 O2 . Ti1 . 98.56(7) yes
Ti2 4_555 O2 . Ti2 . 99.22(7) yes
Ti1 . O2 . Ti2 . 98.61(7) yes
C1 . O3 . Ti1 . 133.83(15) yes
C3 . O4 . Ti2 . 137.78(17) yes
P1 . O5 . Ti1 . 128.14(10) yes
Ti1 4_555 O6 . P2 . 129.70(10) yes
P2 . O7 . Ti2 . 131.23(10) yes
P3 . O8 . Ti2 . 129.01(12) yes
C221 4_555 P1 . O5 . 114.7(3) yes
C221 4_555 P1 . O5 4_555 108.6(3) yes
O5 . P1 . O5 4_555 115.10(14) yes
C221 4_555 P1 . Ti1 4_555 120.3(3) yes
O5 . P1 . Ti1 4_555 85.74(7) yes
O5 4_555 P1 . Ti1 4_555 29.86(7) yes
C221 4_555 P1 . Ti1 . 134.4(2) yes
O5 . P1 . Ti1 . 29.86(7) yes
O5 4_555 P1 . Ti1 . 85.74(7) yes
Ti1 4_555 P1 . Ti1 . 57.36(2) yes
C221 4_555 P1 . C221 . 93.3(5) yes
O5 . P1 . C221 . 108.6(3) yes
O5 4_555 P1 . C221 . 114.7(3) yes
Ti1 4_555 P1 . C221 . 134.4(2) yes
Ti1 . P1 . C221 . 120.3(3) yes
C220 4_555 P1 . O5 . 103.24(18) yes
C220 4_555 P1 . O5 4_555 105.44(19) yes
O5 . P1 . O5 4_555 115.10(14) yes
C220 4_555 P1 . Ti1 4_555 109.19(18) yes
O5 . P1 . Ti1 4_555 85.74(7) yes
O5 4_555 P1 . Ti1 4_555 29.86(7) yes
C220 4_555 P1 . Ti1 . 118.77(17) yes
O5 . P1 . Ti1 . 29.86(7) yes
O5 4_555 P1 . Ti1 . 85.74(7) yes
Ti1 4_555 P1 . Ti1 . 57.36(2) yes
C220 4_555 P1 . C220 . 125.0(4) yes
O5 . P1 . C220 . 105.44(19) yes
O5 4_555 P1 . C220 . 103.24(18) yes
Ti1 4_555 P1 . C220 . 118.77(17) yes
Ti1 . P1 . C220 . 109.19(18) yes
C16 . P2 . C10 . 108.81(11) yes
C16 . P2 . O6 . 108.54(11) yes
C10 . P2 . O6 . 109.42(11) yes
C16 . P2 . O7 . 108.18(11) yes
C10 . P2 . O7 . 107.95(11) yes
O6 . P2 . O7 . 113.83(9) yes
C16 . P2 . Ti1 4_555 119.92(8) yes
C10 . P2 . Ti1 4_555 122.42(8) yes
O6 . P2 . Ti1 4_555 28.81(6) yes
O7 . P2 . Ti1 4_555 85.02(6) yes
C4 4_555 P3 . C4 . 106.8(3) yes
C4 4_555 P3 . O8 4_555 107.53(15) yes
C4 . P3 . O8 4_555 110.02(15) yes
C4 4_555 P3 . O8 . 110.02(15) yes
C4 . P3 . O8 . 107.53(15) yes
O8 4_555 P3 . O8 . 114.64(15) yes
C4 4_555 P3 . Ti2 4_555 115.70(13) yes
C4 . P3 . Ti2 4_555 127.54(14) yes
O8 4_555 P3 . Ti2 4_555 29.31(7) yes
O8 . P3 . Ti2 4_555 85.82(8) yes
C4 4_555 P3 . Ti2 . 127.54(14) yes
C4 . P3 . Ti2 . 115.70(13) yes
O8 4_555 P3 . Ti2 . 85.82(8) yes
O8 . P3 . Ti2 . 29.31(7) yes
Ti2 4_555 P3 . Ti2 . 57.90(2) yes
Ti2 4_555 Ti1 . Ti1 4_555 56.830(12) yes
Ti2 4_555 Ti1 . O1 4_555 38.62(5) yes
Ti1 4_555 Ti1 . O1 4_555 38.14(4) yes
Ti2 4_555 Ti1 . O5 . 121.35(6) yes
Ti1 4_555 Ti1 . O5 . 82.15(5) yes
O1 4_555 Ti1 . O5 . 82.97(7) yes
Ti2 4_555 Ti1 . O6 4_555 82.91(5) yes
Ti1 4_555 Ti1 . O6 4_555 126.21(5) yes
O1 4_555 Ti1 . O6 4_555 88.08(6) yes
O5 . Ti1 . O6 4_555 92.43(7) yes
Ti2 4_555 Ti1 . O2 . 43.09(5) yes
Ti1 4_555 Ti1 . O2 . 83.21(5) yes
O1 4_555 Ti1 . O2 . 80.98(7) yes
O5 . Ti1 . O2 . 163.62(8) yes
O6 4_555 Ti1 . O2 . 90.30(7) yes
Ti2 4_555 Ti1 . O1 . 83.27(5) yes
Ti1 4_555 Ti1 . O1 . 42.39(5) yes
O1 4_555 Ti1 . O1 . 79.98(7) yes
O5 . Ti1 . O1 . 93.22(7) yes
O6 4_555 Ti1 . O1 . 166.06(7) yes
Ti2 4_555 Ti1 . P1 . 109.061(16) yes
Ti1 4_555 Ti1 . P1 . 61.321(10) yes
O1 4_555 Ti1 . P1 . 71.34(5) yes
O5 . Ti1 . P1 . 22.00(5) yes
O6 4_555 Ti1 . P1 . 110.01(5) yes
Ti2 4_555 Ti1 . P2 4_555 61.423(15) yes
Ti1 4_555 Ti1 . P2 4_555 108.83(2) yes
O1 4_555 Ti1 . P2 4_555 71.60(4) yes
O5 . Ti1 . P2 4_555 103.46(5) yes
O6 4_555 Ti1 . P2 4_555 21.49(5) yes
Ti2 4_555 Ti1 . O3 . 143.96(6) yes
Ti1 4_555 Ti1 . O3 . 135.37(6) yes
O1 4_555 Ti1 . O3 . 173.27(7) yes
O5 . Ti1 . O3 . 94.66(8) yes
O6 4_555 Ti1 . O3 . 98.33(7) yes
Ti2 4_555 Ti1 . Ti2 . 61.901(18) yes
Ti1 4_555 Ti1 . Ti2 . 61.707(12) yes
O1 4_555 Ti1 . Ti2 . 84.47(4) yes
O5 . Ti1 . Ti2 . 134.19(5) yes
O6 4_555 Ti1 . Ti2 . 130.95(5) yes
O2 . Ti1 . O1 . 80.79(7) yes
O2 . Ti1 . P1 . 144.53(5) yes
O1 . Ti1 . P1 . 73.05(5) yes
O2 . Ti1 . P2 4_555 74.49(5) yes
O1 . Ti1 . P2 4_555 144.66(5) yes
P1 . Ti1 . P2 4_555 115.260(17) yes
O2 . Ti1 . O3 . 100.92(8) yes
O1 . Ti1 . O3 . 93.90(7) yes
P1 . Ti1 . O3 . 104.31(6) yes
P2 4_555 Ti1 . O3 . 115.11(6) yes
O2 . Ti1 . Ti2 . 40.65(5) yes
O1 . Ti1 . Ti2 . 41.14(5) yes
P1 . Ti1 . Ti2 . 113.096(15) yes
P2 4_555 Ti1 . Ti2 . 113.846(19) yes
O3 . Ti1 . Ti2 . 92.78(6) yes
Ti2 4_555 Ti2 . Ti1 4_555 56.632(13) yes
Ti2 4_555 Ti2 . Ti1 . 61.467(13) yes
Ti1 4_555 Ti2 . Ti1 . 61.462(16) yes
Ti2 4_555 Ti2 . O2 4_555 38.00(4) yes
Ti1 4_555 Ti2 . O2 4_555 38.35(5) yes
Ti1 . Ti2 . O2 4_555 83.89(4) yes
Ti2 4_555 Ti2 . O8 . 81.62(6) yes
Ti1 4_555 Ti2 . O8 . 121.14(7) yes
Ti1 . Ti2 . O8 . 133.54(6) yes
O2 4_555 Ti2 . O8 . 82.98(8) yes
Ti2 4_555 Ti2 . O7 . 125.64(6) yes
Ti1 4_555 Ti2 . O7 . 82.18(5) yes
Ti1 . Ti2 . O7 . 129.99(5) yes
O2 4_555 Ti2 . O7 . 87.64(7) yes
O8 . Ti2 . O7 . 93.71(7) yes
Ti2 4_555 Ti2 . O1 . 82.58(5) yes
Ti1 4_555 Ti2 . O1 . 42.34(5) yes
Ti1 . Ti2 . O1 . 40.56(4) yes
O2 4_555 Ti2 . O1 . 79.97(7) yes
O8 . Ti2 . O1 . 162.52(9) yes
Ti2 4_555 Ti2 . O2 . 42.77(5) yes
Ti1 4_555 Ti2 . O2 . 83.07(5) yes
Ti1 . Ti2 . O2 . 40.74(5) yes
O2 4_555 Ti2 . O2 . 80.15(7) yes
O8 . Ti2 . O2 . 93.04(7) yes
Ti2 4_555 Ti2 . P3 . 61.050(11) yes
Ti1 4_555 Ti2 . P3 . 108.746(17) yes
Ti1 . Ti2 . P3 . 112.763(16) yes
O2 4_555 Ti2 . P3 . 71.33(5) yes
O8 . Ti2 . P3 . 21.67(6) yes
Ti2 4_555 Ti2 . O4 . 137.39(6) yes
Ti1 4_555 Ti2 . O4 . 142.18(7) yes
Ti1 . Ti2 . O4 . 93.09(6) yes
O2 4_555 Ti2 . O4 . 175.40(7) yes
O8 . Ti2 . O4 . 96.68(10) yes
O7 . Ti2 . O1 . 89.43(7) yes
O7 . Ti2 . O2 . 165.21(7) yes
O1 . Ti2 . O2 . 80.31(7) yes
O7 . Ti2 . P3 . 110.73(5) yes
O1 . Ti2 . P3 . 143.63(5) yes
O2 . Ti2 . P3 . 73.28(5) yes
O7 . Ti2 . O4 . 96.96(8) yes
O1 . Ti2 . O4 . 100.00(8) yes
O2 . Ti2 . O4 . 95.30(8) yes
P3 . Ti2 . O4 . 106.84(7) yes
P1 . C220 . C231 . 111.1(3) yes
P1 . C220 . C270 . 115.0(4) yes
C231 . C220 . C270 . 109.87(7) yes
P1 . C220 . H2201 . 106.5 no
C231 . C220 . H2201 . 108.1 no
C270 . C220 . H2201 . 105.8 no
P1 . C221 . C230 . 112.3(4) yes
P1 . C221 . C271 . 113.3(5) yes
C230 . C221 . C271 . 109.83(7) yes
P1 . C221 . H2211 . 108.8 no
C230 . C221 . H2211 . 109.4 no
C271 . C221 . H2211 . 102.7 no
C221 . C230 . C241 . 111.59(7) yes
C221 . C230 . H2301 . 105.5 no
C241 . C230 . H2301 . 111.7 no
C221 . C230 . H2302 . 114.8 no
C241 . C230 . H2302 . 104.3 no
H2301 . C230 . H2302 . 109.1 no
C220 . C231 . C240 . 111.60(7) yes
C220 . C231 . H2312 . 111.5 no
C240 . C231 . H2312 . 106.0 no
C220 . C231 . H2311 . 107.6 no
C240 . C231 . H2311 . 110.5 no
H2312 . C231 . H2311 . 109.7 no
C231 . C240 . C251 . 111.40(7) yes
C231 . C240 . H2401 . 113.1 no
C251 . C240 . H2401 . 112.8 no
C231 . C240 . H2402 . 106.7 no
C251 . C240 . H2402 . 102.6 no
H2401 . C240 . H2402 . 109.5 no
C230 . C241 . C250 . 111.40(7) yes
C230 . C241 . H2412 . 104.0 no
C250 . C241 . H2412 . 103.2 no
C230 . C241 . H2411 . 114.4 no
C250 . C241 . H2411 . 113.6 no
H2412 . C241 . H2411 . 109.0 no
C241 . C250 . C261 . 111.34(7) yes
C241 . C250 . H2501 . 110.7 no
C261 . C250 . H2501 . 110.9 no
C241 . C250 . H2502 . 104.1 no
C261 . C250 . H2502 . 110.4 no
H2501 . C250 . H2502 . 109.1 no
C240 . C251 . C260 . 111.33(7) yes
C240 . C251 . H2511 . 104.6 no
C260 . C251 . H2511 . 107.1 no
C240 . C251 . H2512 . 112.8 no
C260 . C251 . H2512 . 112.3 no
H2511 . C251 . H2512 . 108.2 no
C251 . C260 . C270 . 111.38(7) yes
C251 . C260 . H2601 . 110.5 no
C270 . C260 . H2601 . 109.3 no
C251 . C260 . H2602 . 108.1 no
C270 . C260 . H2602 . 108.5 no
H2601 . C260 . H2602 . 109.0 no
C250 . C261 . C271 . 111.41(7) yes
C250 . C261 . H2611 . 109.4 no
C271 . C261 . H2611 . 103.8 no
C250 . C261 . H2612 . 110.6 no
C271 . C261 . H2612 . 112.8 no
H2611 . C261 . H2612 . 108.6 no
C220 . C270 . C260 . 111.58(7) yes
C220 . C270 . H2702 . 107.9 no
C260 . C270 . H2702 . 106.6 no
C220 . C270 . H2701 . 109.4 no
C260 . C270 . H2701 . 111.6 no
H2702 . C270 . H2701 . 109.7 no
C261 . C271 . C221 . 111.57(7) yes
C261 . C271 . H2711 . 112.7 no
C221 . C271 . H2711 . 110.9 no
C261 . C271 . H2712 . 102.9 no
C221 . C271 . H2712 . 108.9 no
H2711 . C271 . H2712 . 109.5 no
loop_
_geom_hbond_atom_site_label_D
_geom_hbond_site_symmetry_D
_geom_hbond_atom_site_label_H
_geom_hbond_site_symmetry_H
_geom_hbond_atom_site_label_A
_geom_hbond_site_symmetry_A
_geom_hbond_angle_DHA
_geom_hbond_distance_DH
_geom_hbond_distance_HA
_geom_hbond_distance_DA
_geom_hbond_publ_flag
C14 . H141 . O3 3_574 153 0.99 2.57 3.481(6) yes


_iucr_refine_instructions_details 
;
#
# Punched on 24/11/20 at 11:11:16
#
#LIST     12                                                                    
BLOCK SCALE X'S  U'S 
EQUIV PART(1001,OCC) PART(1002,OCC) 
WEIGHT -1 PART(1002,OCC) 
RIDE C   (   1,X'S) H   (  11,X'S) H   (  12,X'S) 
RIDE C   (   2,X'S) H   (  22,X'S) H   (  21,X'S) 
RIDE C   (   3,X'S) H   (  31,X'S) H   (  32,X'S) 
RIDE C   (   4,X'S) H   (  41,X'S) 
RIDE C   (   5,X'S) H   (  51,X'S) H   (  52,X'S) 
RIDE C   (   6,X'S) H   (  62,X'S) H   (  61,X'S) 
RIDE C   (   7,X'S) H   (  71,X'S) H   (  72,X'S) 
RIDE C   (   8,X'S) H   (  81,X'S) H   (  82,X'S) 
RIDE C   (   9,X'S) H   (  91,X'S) H   (  92,X'S) 
RIDE C   (  10,X'S) H   ( 101,X'S) 
RIDE C   (  11,X'S) H   ( 112,X'S) H   ( 111,X'S) 
RIDE C   (  12,X'S) H   ( 121,X'S) H   ( 122,X'S) 
RIDE C   (  13,X'S) H   ( 131,X'S) H   ( 132,X'S) 
RIDE C   (  14,X'S) H   ( 141,X'S) H   ( 142,X'S) 
RIDE C   (  15,X'S) H   ( 151,X'S) H   ( 152,X'S) 
RIDE C   (  16,X'S) H   ( 161,X'S) 
RIDE C   (  17,X'S) H   ( 171,X'S) H   ( 172,X'S) 
RIDE C   (  18,X'S) H   ( 181,X'S) H   ( 182,X'S) 
RIDE C   (  19,X'S) H   ( 192,X'S) H   ( 191,X'S) 
RIDE C   (  20,X'S) H   ( 201,X'S) H   ( 202,X'S) 
RIDE C   (  21,X'S) H   ( 211,X'S) H   ( 212,X'S) 
RIDE C   ( 220,X'S) H   (2201,X'S) 
RIDE C   ( 221,X'S) H   (2211,X'S) 
RIDE C   ( 230,X'S) H   (2301,X'S) H   (2302,X'S) 
RIDE C   ( 231,X'S) H   (2312,X'S) H   (2311,X'S) 
RIDE C   ( 240,X'S) H   (2401,X'S) H   (2402,X'S) 
RIDE C   ( 241,X'S) H   (2412,X'S) H   (2411,X'S) 
RIDE C   ( 250,X'S) H   (2501,X'S) H   (2502,X'S) 
RIDE C   ( 251,X'S) H   (2511,X'S) H   (2512,X'S) 
RIDE C   ( 260,X'S) H   (2601,X'S) H   (2602,X'S) 
RIDE C   ( 261,X'S) H   (2611,X'S) H   (2612,X'S) 
RIDE C   ( 270,X'S) H   (2702,X'S) H   (2701,X'S) 
RIDE C   ( 271,X'S) H   (2711,X'S) H   (2712,X'S) 
END                                                                             
#
# Punched on 24/11/20 at 11:11:16
#
#LIST     16                                                                    
NO 
REM   HREST   START (DO NOT REMOVE THIS LINE) 
SAME C(221) C(230) C(241) C(250) C(261) C(271) AND 
CONT C(221) C(271) C(261) C(250) C(241) C(230) AND 
CONT C(220) C(231) C(240) C(251) C(260) C(270) AND 
CONT C(220) C(270) C(260) C(251) C(240) C(231) 
DELU 0.015 C(221) C(230) C(241) C(250) C(261) C(271)  AND 
CONT C(221) C(271) C(261) C(250) C(241) C(230)  AND 
CONT C(220) C(231) C(240) C(251) C(260) C(270)  AND 
CONT C(220) C(270) C(260) C(251) C(240) C(231) 
SIMU 0.015 C(221) C(230) C(241) C(250) C(261) C(271)  AND 
CONT C(221) C(271) C(261) C(250) C(241) C(230)  AND 
CONT C(220) C(231) C(240) C(251) C(260) C(270)  AND 
CONT C(220) C(270) C(260) C(251) C(240) C(231) 
REM   HREST   END (DO NOT REMOVE THIS LINE) 
END                                                                             
;
# end of ARCHIVE-HKL.CIF 
# looking for PLATON_SQD.SQF 

# SQUEEZE RESULTS (Version = 101019) 
# Note: Data are Listed for all Voids in the P1 Unit Cell 
# i.e. Centre of Gravity, Solvent Accessible Volume, 
# Recovered number of Electrons in the Void and 
# Details about the Squeezed Material 
loop_
_platon_squeeze_void_nr
_platon_squeeze_void_average_x
_platon_squeeze_void_average_y
_platon_squeeze_void_average_z
_platon_squeeze_void_volume
_platon_squeeze_void_count_electrons
_platon_squeeze_void_content
1 0.500 0.500 0.918 639 150 ' '
2 0.500 0.167 0.250 7 0 ' '
3 0.500 0.833 0.750 7 0 ' '
_platon_squeeze_void_probe_radius 1.20
_platon_squeeze_details          ?
# end of PLATON_SQD.SQF 
####################################################################### 
# 
# This file contains crystal structure data downloaded from the 
# Cambridge Structural Database (CSD) hosted by the Cambridge 
# Crystallographic Data Centre (CCDC).
# 
# Full information about CCDC data access policies and citation 
# guidelines are available at http://www.ccdc.cam.ac.uk/access/V1 
# 
# Audit and citation data items may have been added by the CCDC. 
# Please retain this information to preserve the provenance of 
# this file and to allow appropriate attribution of the data. 
# 
#######################################################################

data_global_CCDC4
_database_code_depnum_ccdc_archive 'CCDC 2468346'
loop_
_audit_author_name
_audit_author_address
'Sebastian Pike'
;University of Warwick
United Kingdom
;
_audit_update_record             
;
2025-06-30 deposited with the CCDC.	2025-11-18 downloaded from the CCDC.
;

_refine_special_details          
;

One toluene molecule was located disordered over a symmetry position.
This molecule was restrained to maintain a symmetric shape either side 
of the symmetry plane
;

_audit_creation_date             2023-08-08
_audit_creation_method           CRYSTALS_ver_14.61_build_6999

_oxford_structure_analysis_title 'P_T127\SP_T127_auto.cif_od At 11:27 on 20/ 6'
_chemical_name_systematic        Ti4O4(O2PPh2)4(OCH2CH2CH2CH2CH2O)2
_chemical_melting_point          'not measured'

_cell_length_a                   12.8917(9)
_cell_length_b                   16.379(2)
_cell_length_c                   17.2133(12)
_cell_angle_alpha                93.84(2)
_cell_angle_beta                 92.043(13)
_cell_angle_gamma                109.294(9)
_cell_volume                     3416.4(6)

_symmetry_cell_setting           triclinic
_symmetry_space_group_name_H-M   'P -1 '
_symmetry_space_group_name_Hall  '-P 1'
loop_
_symmetry_equiv_pos_as_xyz
x,y,z
-x,-y,-z

loop_
_atom_type_symbol
_atom_type_scat_dispersion_real
_atom_type_scat_dispersion_imag
_atom_type_scat_Cromer_Mann_a1
_atom_type_scat_Cromer_Mann_b1
_atom_type_scat_Cromer_Mann_a2
_atom_type_scat_Cromer_Mann_b2
_atom_type_scat_Cromer_Mann_a3
_atom_type_scat_Cromer_Mann_b3
_atom_type_scat_Cromer_Mann_a4
_atom_type_scat_Cromer_Mann_b4
_atom_type_scat_Cromer_Mann_c
_atom_type_scat_source
Ti 0.2191 1.8069 9.7595 7.8508 7.3558 0.5000 1.6991 35.6338 1.9021 116.1050
1.2807 'International Tables Vol C 4.2.6.8 and 6.1.1.4'
O 0.0492 0.0322 3.0485 13.2771 2.2868 5.7011 1.5463 0.3239 0.8670 32.9089
0.2508 'International Tables Vol C 4.2.6.8 and 6.1.1.4'
P 0.2955 0.4335 6.4345 1.9067 4.1791 27.1570 1.7800 0.5260 1.4908 68.1645
1.1149 'International Tables Vol C 4.2.6.8 and 6.1.1.4'
C 0.0181 0.0091 2.3100 20.8439 1.0200 10.2075 1.5886 0.5687 0.8650 51.6512
0.2156 'International Tables Vol C 4.2.6.8 and 6.1.1.4'
H 0.0000 0.0000 0.4930 10.5109 0.3229 26.1257 0.1402 3.1424 0.0408 57.7998
0.0030 'International Tables Vol C 4.2.6.8 and 6.1.1.4'


_cell_formula_units_Z            2

# Given Formula = C50 H60 O16 P4 Ti4 
# Dc =      1.20 Fooo =   1272.00 Mu =     51.82 M =   1232.51
# Found Formula = C68.50 H72 O16 P4 Ti4 
# Dc =      1.43 FOOO =   1518.00 Mu =     52.80 M =   1466.81

_chemical_formula_sum            'C68.50 H72 O16 P4 Ti4'
_chemical_formula_moiety         'C68.50 H72 O16 P4 Ti4'
_chemical_compound_source        .
_chemical_formula_weight         1466.81


_cell_measurement_reflns_used    6875
_cell_measurement_theta_min      3
_cell_measurement_theta_max      73
_cell_measurement_temperature    100

_exptl_crystal_description       block
_exptl_crystal_colour            colourless
_exptl_crystal_size_min          0.070
_exptl_crystal_size_mid          0.070
_exptl_crystal_size_max          0.150

_exptl_crystal_density_diffrn    1.426
_exptl_crystal_density_meas      'not measured'
_exptl_crystal_density_method    'not measured'
# Non-dispersive F(000): 
_exptl_crystal_F_000             1518
_exptl_absorpt_coefficient_mu    5.280

# Sheldrick geometric approximatio 0.69 0.69 
_exptl_absorpt_correction_type   multi-scan
_exptl_absorpt_process_details   
; 
 CrysAlisPro (Rigaku Oxford Diffraction, 2017) 
;
_exptl_absorpt_correction_T_min  0.48
_exptl_absorpt_correction_T_max  0.69
_diffrn_measurement_device_type  'Oxford Diffraction SuperNova'
_diffrn_measurement_device       Area
_diffrn_radiation_monochromator  'focussing mirrors'
_diffrn_radiation_type           'Cu K\a'
_diffrn_radiation_wavelength     1.54184
_diffrn_measurement_method       \w

# If a reference occurs more than once, delete the author 
# and date from subsequent references. 
_computing_data_collection       'SuperNova, (Oxford Diffraction, 2010)'
_computing_cell_refinement       
; 
 CrysAlisPro (Rigaku Oxford Diffraction, 2017) 
;
_computing_data_reduction        
; 
 CrysAlisPro (Rigaku Oxford Diffraction, 2017) 
;
_computing_structure_solution    'Superflip (Palatinus & Chapuis, 2007)'
_computing_structure_refinement  'CRYSTALS (Betteridge et al., 2003)'
_computing_publication_material  'CRYSTALS (Betteridge et al., 2003)'
_computing_molecular_graphics    'CAMERON (Watkin et al., 1996)'

_diffrn_standards_interval_time  .
_diffrn_standards_interval_count .
_diffrn_standards_number         0
_diffrn_standards_decay_%        .

_diffrn_ambient_temperature      100
_diffrn_reflns_number            71565
_diffrn_reflns_av_unetI/netI     0.054
_reflns_number_total             13827
_diffrn_reflns_av_R_equivalents  0.054
# Number of reflections without Friedels Law is 0 
# Number of reflections with Friedels Law is 13827 
# Theoretical number of reflections is about 31047 


_diffrn_reflns_theta_min         2.868
_diffrn_reflns_theta_max         86.379
_diffrn_measured_fraction_theta_max 0.891

_diffrn_reflns_theta_full        67.375
_diffrn_measured_fraction_theta_full 0.996


_diffrn_reflns_limit_h_min       -15
_diffrn_reflns_limit_h_max       16
_diffrn_reflns_limit_k_min       -19
_diffrn_reflns_limit_k_max       20
_diffrn_reflns_limit_l_min       -21
_diffrn_reflns_limit_l_max       20
_reflns_limit_h_min              -16
_reflns_limit_h_max              16
_reflns_limit_k_min              -20
_reflns_limit_k_max              20
_reflns_limit_l_min              0
_reflns_limit_l_max              21

_oxford_diffrn_Wilson_B_factor   1.95
_oxford_diffrn_Wilson_scale      0.62

_atom_sites_solution_primary     other #heavy,direct,difmap,geom,iterative
# _atom_sites_solution_secondary  difmap
_atom_sites_solution_hydrogens   difmap

_refine_diff_density_min         -0.66
_refine_diff_density_max         0.90


# The current dictionary definitions do not cover the 
# situation where the reflections used for refinement were 
# selected by a user-defined sigma threshold 


# The values actually used during refinement 
_oxford_refine_reflns_threshold_expression_ref I>-3.0\s(I)
_refine_ls_number_restraints     74
_refine_ls_number_parameters     838
_refine_ls_number_reflns         13768
_oxford_refine_ls_R_factor_ref   0.0596
_refine_ls_wR_factor_ref         0.1412
_refine_ls_goodness_of_fit_ref   1.0008
_refine_ls_shift/su_max          0.0096631
_refine_ls_shift/su_mean         0.0000638


# The values computed with all filters except I/sigma 
_oxford_reflns_number_all        13768
_refine_ls_R_factor_all          0.0596
_refine_ls_wR_factor_all         0.1412

# The values computed with a 2 sigma cutoff - a la SHELX 
_reflns_threshold_expression     I>2.0\s(I)
_reflns_number_gt                11907
_refine_ls_R_factor_gt           0.0511
_refine_ls_wR_factor_gt          0.1357


_refine_ls_structure_factor_coef Fsqd
_refine_ls_matrix_type           full
_refine_ls_hydrogen_treatment    constr #undef, noref, refall,
# refxyz, refU, constr or mixed
_refine_ls_weighting_scheme      calc
_refine_ls_weighting_details     
;
 Method= Modified Sheldrick 
 w=1/[\s^2^(F^2^) + ( 0.06P)^2^ + 8.46P] 
 ,where P=(max(Fo^2^,0) + 2Fc^2^)/3 
;

# Uequiv = arithmetic mean of Ui i.e. Ueqiv = (U1+U2+U3)/3

# Replace last . with number of unfound hydrogen atoms attached to an atom.

# ..._refinement_flags_... 
# . no refinement constraints           S special position constraint on site
# G rigid group refinement of site      R riding atom
# D distance or angle restraint on site T thermal displacement constraints
# U Uiso or Uij restraint (rigid bond)  P partial occupancy constraint


loop_
_atom_site_label
_atom_site_type_symbol
_atom_site_fract_x
_atom_site_fract_y
_atom_site_fract_z
_atom_site_U_iso_or_equiv
_atom_site_occupancy
_atom_site_adp_type
_atom_site_refinement_flags_posn
_atom_site_refinement_flags_adp
_atom_site_refinement_flags_occupancy
_atom_site_disorder_assembly
_atom_site_disorder_group
_atom_site_attached_hydrogens
C1 C 0.8010(3) 0.5685(2) 0.2355(2) 0.0296 1.0000 Uani . . . . . .
C2 C 0.8727(3) 0.6413(2) 0.2824(3) 0.0420 1.0000 Uani . . . . . .
C3 C 0.9007(4) 0.7223(3) 0.2576(3) 0.0549 1.0000 Uani . . . . . .
C4 C 0.8566(4) 0.7309(3) 0.1862(3) 0.0576 1.0000 Uani . . . . . .
C5 C 0.7831(4) 0.6595(3) 0.1399(3) 0.0516 1.0000 Uani . . . . . .
C6 C 0.7546(3) 0.5772(2) 0.1637(2) 0.0351 1.0000 Uani . . . . . .
C7 C 0.7008(3) 0.4526(2) 0.34860(19) 0.0282 1.0000 Uani . . . . . .
C8 C 0.7409(3) 0.4295(2) 0.4161(2) 0.0318 1.0000 Uani . . . . . .
C9 C 0.6764(3) 0.4126(3) 0.4787(2) 0.0383 1.0000 Uani . . . . . .
C10 C 0.5712(3) 0.4180(3) 0.4740(2) 0.0386 1.0000 Uani . . . . . .
C11 C 0.5309(3) 0.4415(3) 0.4073(2) 0.0375 1.0000 Uani . . . . . .
C12 C 0.5959(3) 0.4597(2) 0.3453(2) 0.0335 1.0000 Uani . . . . . .
C13 C 0.8244(3) 0.3503(2) -0.04035(18) 0.0261 1.0000 Uani . . . . . .
C14 C 0.8099(3) 0.4275(2) -0.0069(2) 0.0300 1.0000 Uani . . . . . .
C15 C 0.8641(3) 0.5054(2) -0.0335(2) 0.0372 1.0000 Uani . . . . . .
C16 C 0.9320(3) 0.5082(3) -0.0934(2) 0.0414 1.0000 Uani . . . . . .
C17 C 0.9468(3) 0.4312(3) -0.1272(2) 0.0414 1.0000 Uani . . . . . .
C18 C 0.8941(3) 0.3530(2) -0.1007(2) 0.0322 1.0000 Uani . . . . . .
C19 C 0.6591(3) 0.1788(2) -0.08524(18) 0.0256 1.0000 Uani . . . . . .
C20 C 0.6380(3) 0.2067(2) -0.1554(2) 0.0320 1.0000 Uani . . . . . .
C21 C 0.5598(3) 0.1509(3) -0.2122(2) 0.0395 1.0000 Uani . . . . . .
C22 C 0.5010(3) 0.0671(3) -0.1985(2) 0.0392 1.0000 Uani . . . . . .
C23 C 0.5215(3) 0.0390(2) -0.1289(2) 0.0380 1.0000 Uani . . . . . .
C24 C 0.6003(3) 0.0942(2) -0.0724(2) 0.0313 1.0000 Uani . . . . . .
C25 C 0.7601(3) -0.0576(2) 0.0992(2) 0.0297 1.0000 Uani . . . . . .
C26 C 0.7329(3) -0.0441(2) 0.0238(2) 0.0385 1.0000 Uani . . . . . .
C27 C 0.6493(4) -0.1079(3) -0.0243(2) 0.0453 1.0000 Uani . . . . . .
C28 C 0.5940(3) -0.1854(3) 0.0016(3) 0.0422 1.0000 Uani . . . . . .
C29 C 0.6207(3) -0.1992(3) 0.0762(3) 0.0420 1.0000 Uani . . . . . .
C30 C 0.7025(3) -0.1356(2) 0.1253(2) 0.0365 1.0000 Uani . . . . . .
C31 C 0.9736(3) -0.0167(2) 0.1844(2) 0.0306 1.0000 Uani . . . . . .
C32 C 1.0273(3) -0.0456(3) 0.1230(2) 0.0436 1.0000 Uani . . . . . .
C33 C 1.1135(4) -0.0762(3) 0.1395(3) 0.0491 1.0000 Uani . . . . . .
C34 C 1.1458(3) -0.0773(3) 0.2167(3) 0.0476 1.0000 Uani . . . . . .
C35 C 1.0914(4) -0.0512(3) 0.2775(3) 0.0468 1.0000 Uani . . . . . .
C36 C 1.0039(3) -0.0216(2) 0.2614(2) 0.0370 1.0000 Uani . . . . . .
C37 C 1.0762(3) 0.2583(2) 0.44025(19) 0.0284 1.0000 Uani . . . . . .
C38 C 1.1008(3) 0.1881(3) 0.4029(3) 0.0427 1.0000 Uani . . . . . .
C39 C 1.2059(4) 0.1827(3) 0.4153(3) 0.0521 1.0000 Uani . . . . . .
C40 C 1.2850(3) 0.2471(3) 0.4650(2) 0.0425 1.0000 Uani . . . . . .
C41 C 1.2626(3) 0.3179(3) 0.5015(2) 0.0424 1.0000 Uani . . . . . .
C42 C 1.1585(3) 0.3238(3) 0.4893(2) 0.0373 1.0000 Uani . . . . . .
C43 C 0.8961(3) 0.2877(2) 0.51859(19) 0.0302 1.0000 Uani . . . . . .
C44 C 0.8362(3) 0.2165(3) 0.5544(2) 0.0380 1.0000 Uani . . . . . .
C45 C 0.8032(4) 0.2298(3) 0.6288(2) 0.0491 1.0000 Uani . . . . . .
C46 C 0.8296(3) 0.3136(3) 0.6685(2) 0.0481 1.0000 Uani . . . . . .
C47 C 0.8887(3) 0.3846(3) 0.6337(2) 0.0447 1.0000 Uani . . . . . .
C48 C 0.9215(3) 0.3718(3) 0.5589(2) 0.0347 1.0000 Uani . . . . . .
C49 C 0.4728(3) 0.2486(3) 0.2200(2) 0.0364 1.0000 Uani . . . . . .
C50 C 0.4618(3) 0.2212(3) 0.3007(2) 0.0413 1.0000 Uani . . . . . .
C51 C 0.4357(3) 0.1221(3) 0.2963(2) 0.0404 1.0000 Uani . . . . . .
C52 C 0.4822(3) 0.0951(3) 0.3676(2) 0.0449 1.0000 Uani . . . . . .
C53 C 0.6074(3) 0.1320(3) 0.3800(2) 0.0433 1.0000 Uani . . . . . .
C54 C 1.1413(3) 0.2424(3) 0.0763(2) 0.0441 1.0000 Uani . . . . . .
C55 C 1.2338(4) 0.3034(4) 0.1320(3) 0.0564 1.0000 Uani . . . . . .
C56 C 1.2147(4) 0.2942(3) 0.2190(3) 0.0495 1.0000 Uani . . . . . .
C57 C 1.2521(4) 0.3787(3) 0.2753(3) 0.0567 1.0000 Uani . . . . . .
C58 C 1.1954(3) 0.4405(3) 0.2580(3) 0.0502 1.0000 Uani . . . . . .
C59 C 0.6475(6) -0.1389(5) 0.3859(3) 0.0791 1.0000 Uani . . . . . .
C60 C 0.5446(7) -0.1648(6) 0.4109(3) 0.0922 1.0000 Uani . . . . . .
C61 C 0.4728(5) -0.2508(7) 0.3880(5) 0.1073 1.0000 Uani . . . . . .
C62 C 0.5117(8) -0.3091(6) 0.3375(6) 0.1126 1.0000 Uani . . . . . .
C63 C 0.6163(7) -0.2774(6) 0.3150(4) 0.0868 1.0000 Uani . . . . . .
C64 C 0.6778(6) -0.1949(5) 0.3404(3) 0.0764 1.0000 Uani . . . . . .
C65 C 0.7275(9) -0.0474(6) 0.4127(5) 0.1337 1.0000 Uani . . . . . .
C70 C 0.4646(5) 0.5204(5) 1.0663(3) 0.1861 1.0000 Uani D . . 1 . .
C71 C 0.4984(8) 0.4498(5) 1.0607(4) 0.1895 1.0000 Uani D . . 1 . .
C72 C 0.4657(6) 0.5707(3) 1.0059(6) 0.1710 1.0000 Uani D . . 1 . .
C73 C 0.4444(11) 0.5424(9) 1.1244(6) 0.1921 0.5000 Uani D . . 1 1 .
P1 P 0.77787(7) 0.46240(5) 0.26357(5) 0.0236 1.0000 Uani . . . . . .
P2 P 0.75236(7) 0.25008(5) -0.00642(4) 0.0228 1.0000 Uani . . . . . .
P3 P 0.86594(7) 0.02665(5) 0.16140(5) 0.0267 1.0000 Uani . . . . . .
P4 P 0.94371(7) 0.26909(5) 0.42340(5) 0.0257 1.0000 Uani . . . . . .
O1 O 0.77235(17) 0.27738(14) 0.27993(12) 0.0228 1.0000 Uani . . . . . .
O2 O 0.87738(17) 0.32651(13) 0.15745(12) 0.0224 1.0000 Uani . . . . . .
O3 O 0.94058(18) 0.23314(14) 0.24014(13) 0.0249 1.0000 Uani . . . . . .
O5 O 0.74519(17) 0.16501(14) 0.16143(12) 0.0232 1.0000 Uani . . . . . .
O6 O 0.88978(18) 0.45534(14) 0.28592(13) 0.0248 1.0000 Uani . . . . . .
O7 O 0.70912(18) 0.39492(14) 0.19662(12) 0.0247 1.0000 Uani . . . . . .
O8 O 0.68348(18) 0.26892(14) 0.05888(12) 0.0241 1.0000 Uani . . . . . .
O9 O 0.83188(19) 0.20499(15) 0.01847(13) 0.0266 1.0000 Uani . . . . . .
O10 O 0.91345(19) 0.09948(14) 0.11329(13) 0.0284 1.0000 Uani . . . . . .
O11 O 0.8223(2) 0.05273(15) 0.23807(13) 0.0294 1.0000 Uani . . . . . .
O12 O 0.86474(19) 0.18413(15) 0.37953(13) 0.0293 1.0000 Uani . . . . . .
O13 O 0.95820(19) 0.34931(15) 0.38360(13) 0.0273 1.0000 Uani . . . . . .
O14 O 0.56284(18) 0.22984(16) 0.18729(13) 0.0300 1.0000 Uani . . . . . .
O15 O 0.65710(19) 0.11102(15) 0.31140(13) 0.0301 1.0000 Uani . . . . . .
O16 O 1.0444(2) 0.26129(16) 0.09446(15) 0.0335 1.0000 Uani . . . . . .
O17 O 1.07985(18) 0.40804(15) 0.25826(14) 0.0284 1.0000 Uani . . . . . .
Ti1 Ti 0.70623(4) 0.26884(4) 0.17426(3) 0.0208 1.0000 Uani . . . . . .
Ti2 Ti 0.93862(5) 0.34979(4) 0.26545(3) 0.0227 1.0000 Uani . . . . . .
Ti3 Ti 0.90970(5) 0.22183(4) 0.12588(3) 0.0231 1.0000 Uani . . . . . .
Ti4 Ti 0.78463(5) 0.16290(4) 0.27010(3) 0.0227 1.0000 Uani . . . . . .
H21 H 0.9011 0.6336 0.3314 0.0508 1.0000 Uiso R . . . . .
H31 H 0.9478 0.7712 0.2884 0.0649 1.0000 Uiso R . . . . .
H41 H 0.8769 0.7857 0.1684 0.0693 1.0000 Uiso R . . . . .
H51 H 0.7533 0.6675 0.0919 0.0615 1.0000 Uiso R . . . . .
H61 H 0.7058 0.5286 0.1327 0.0428 1.0000 Uiso R . . . . .
H81 H 0.8120 0.4251 0.4189 0.0395 1.0000 Uiso R . . . . .
H91 H 0.7035 0.3979 0.5246 0.0476 1.0000 Uiso R . . . . .
H101 H 0.5277 0.4049 0.5166 0.0457 1.0000 Uiso R . . . . .
H111 H 0.4593 0.4451 0.4043 0.0450 1.0000 Uiso R . . . . .
H121 H 0.5685 0.4764 0.2997 0.0411 1.0000 Uiso R . . . . .
H141 H 0.7634 0.4246 0.0337 0.0362 1.0000 Uiso R . . . . .
H151 H 0.8550 0.5569 -0.0119 0.0465 1.0000 Uiso R . . . . .
H161 H 0.9697 0.5614 -0.1119 0.0503 1.0000 Uiso R . . . . .
H171 H 0.9935 0.4345 -0.1677 0.0500 1.0000 Uiso R . . . . .
H181 H 0.9054 0.3024 -0.1220 0.0391 1.0000 Uiso R . . . . .
H201 H 0.6782 0.2647 -0.1647 0.0394 1.0000 Uiso R . . . . .
H211 H 0.5461 0.1706 -0.2606 0.0471 1.0000 Uiso R . . . . .
H221 H 0.4473 0.0301 -0.2358 0.0472 1.0000 Uiso R . . . . .
H231 H 0.4824 -0.0178 -0.1183 0.0450 1.0000 Uiso R . . . . .
H241 H 0.6127 0.0734 -0.0250 0.0379 1.0000 Uiso R . . . . .
H261 H 0.7725 0.0100 0.0055 0.0458 1.0000 Uiso R . . . . .
H271 H 0.6321 -0.0965 -0.0754 0.0557 1.0000 Uiso R . . . . .
H281 H 0.5389 -0.2284 -0.0296 0.0511 1.0000 Uiso R . . . . .
H291 H 0.5819 -0.2529 0.0955 0.0503 1.0000 Uiso R . . . . .
H301 H 0.7170 -0.1458 0.1766 0.0449 1.0000 Uiso R . . . . .
H321 H 1.0041 -0.0436 0.0703 0.0532 1.0000 Uiso R . . . . .
H331 H 1.1495 -0.0952 0.0989 0.0597 1.0000 Uiso R . . . . .
H341 H 1.2053 -0.0953 0.2289 0.0571 1.0000 Uiso R . . . . .
H351 H 1.1132 -0.0539 0.3299 0.0573 1.0000 Uiso R . . . . .
H361 H 0.9656 -0.0051 0.3015 0.0450 1.0000 Uiso R . . . . .
H381 H 1.0472 0.1463 0.3693 0.0513 1.0000 Uiso R . . . . .
H391 H 1.2230 0.1359 0.3905 0.0622 1.0000 Uiso R . . . . .
H401 H 1.3557 0.2426 0.4735 0.0510 1.0000 Uiso R . . . . .
H411 H 1.3180 0.3608 0.5339 0.0512 1.0000 Uiso R . . . . .
H421 H 1.1426 0.3718 0.5134 0.0451 1.0000 Uiso R . . . . .
H441 H 0.8176 0.1604 0.5294 0.0475 1.0000 Uiso R . . . . .
H451 H 0.7621 0.1819 0.6542 0.0593 1.0000 Uiso R . . . . .
H461 H 0.8052 0.3198 0.7188 0.0581 1.0000 Uiso R . . . . .
H471 H 0.9070 0.4405 0.6591 0.0552 1.0000 Uiso R . . . . .
H481 H 0.9616 0.4203 0.5340 0.0422 1.0000 Uiso R . . . . .
H492 H 0.4847 0.3122 0.2217 0.0442 1.0000 Uiso R . . . . .
H491 H 0.4041 0.2162 0.1879 0.0438 1.0000 Uiso R . . . . .
H502 H 0.5315 0.2499 0.3331 0.0497 1.0000 Uiso R . . . . .
H501 H 0.4019 0.2367 0.3242 0.0501 1.0000 Uiso R . . . . .
H512 H 0.4661 0.1029 0.2493 0.0499 1.0000 Uiso R . . . . .
H511 H 0.3553 0.0944 0.2921 0.0501 1.0000 Uiso R . . . . .
H521 H 0.4506 0.1151 0.4139 0.0553 1.0000 Uiso R . . . . .
H522 H 0.4605 0.0310 0.3640 0.0552 1.0000 Uiso R . . . . .
H531 H 0.6319 0.1051 0.4233 0.0533 1.0000 Uiso R . . . . .
H532 H 0.6313 0.1965 0.3928 0.0535 1.0000 Uiso R . . . . .
H541 H 1.1565 0.2494 0.0213 0.0537 1.0000 Uiso R . . . . .
H542 H 1.1332 0.1811 0.0857 0.0544 1.0000 Uiso R . . . . .
H551 H 1.3040 0.2922 0.1200 0.0678 1.0000 Uiso R . . . . .
H552 H 1.2414 0.3656 0.1223 0.0673 1.0000 Uiso R . . . . .
H561 H 1.2548 0.2555 0.2369 0.0591 1.0000 Uiso R . . . . .
H562 H 1.1344 0.2659 0.2255 0.0587 1.0000 Uiso R . . . . .
H572 H 1.3320 0.4081 0.2705 0.0684 1.0000 Uiso R . . . . .
H571 H 1.2363 0.3635 0.3294 0.0678 1.0000 Uiso R . . . . .
H582 H 1.2288 0.4935 0.2945 0.0623 1.0000 Uiso R . . . . .
H581 H 1.2162 0.4579 0.2050 0.0626 1.0000 Uiso R . . . . .
H601 H 0.5207 -0.1263 0.4432 0.1104 1.0000 Uiso R . . . . .
H621 H 0.4648 -0.3655 0.3199 0.1325 1.0000 Uiso R . . . . .
H631 H 0.6451 -0.3126 0.2817 0.1035 1.0000 Uiso R . . . . .
H641 H 0.7518 -0.1736 0.3246 0.0946 1.0000 Uiso R . . . . .
H652 H 0.7985 -0.0503 0.4321 0.1872 1.0000 Uiso R . . . . .
H653 H 0.6967 -0.0204 0.4543 0.1873 1.0000 Uiso R . . . . .
H651 H 0.7398 -0.0117 0.3688 0.1873 1.0000 Uiso R . . . . .
H711 H 0.4956 0.4171 1.1036 0.2361 1.0000 Uiso R . . 1 . .
H721 H 0.4423 0.6184 1.0117 0.2190 1.0000 Uiso R . . 1 . .
H732 H 0.3853 0.5676 1.1168 0.3012 0.5000 Uiso R . . 1 1 .
H731 H 0.5117 0.5861 1.1502 0.3011 0.5000 Uiso R . . 1 1 .
H733 H 0.4185 0.4905 1.1538 0.3012 0.5000 Uiso R . . 1 1 .
H611 H 0.4025 -0.2698 0.4051 0.1342 1.0000 Uiso R . . . . .
H701 H 0.4384 0.5354 1.1143 0.2334 0.5000 Uiso R . . 1 2 .
loop_
_atom_site_aniso_label
_atom_site_aniso_U_11
_atom_site_aniso_U_22
_atom_site_aniso_U_33
_atom_site_aniso_U_23
_atom_site_aniso_U_13
_atom_site_aniso_U_12
C1 0.0255(16) 0.0296(17) 0.0372(18) 0.0034(14) 0.0034(14) 0.0135(14)
C2 0.038(2) 0.0303(19) 0.058(2) 0.0011(17) -0.0091(18) 0.0126(16)
C3 0.040(2) 0.025(2) 0.098(4) 0.007(2) -0.004(2) 0.0094(17)
C4 0.054(3) 0.032(2) 0.096(4) 0.026(2) 0.017(3) 0.021(2)
C5 0.067(3) 0.047(3) 0.055(3) 0.023(2) 0.016(2) 0.035(2)
C6 0.041(2) 0.0329(19) 0.0371(19) 0.0074(15) 0.0022(16) 0.0186(16)
C7 0.0283(17) 0.0262(16) 0.0279(16) -0.0003(13) -0.0009(13) 0.0071(14)
C8 0.0297(18) 0.0368(19) 0.0301(17) 0.0024(14) -0.0010(14) 0.0129(15)
C9 0.039(2) 0.048(2) 0.0310(18) 0.0074(16) 0.0036(15) 0.0168(18)
C10 0.035(2) 0.047(2) 0.0330(18) 0.0011(16) 0.0082(15) 0.0131(17)
C11 0.0306(19) 0.047(2) 0.0369(19) -0.0009(16) 0.0028(15) 0.0163(17)
C12 0.0319(18) 0.039(2) 0.0329(18) 0.0011(15) -0.0015(14) 0.0172(16)
C13 0.0215(15) 0.0288(17) 0.0250(15) 0.0003(13) -0.0049(12) 0.0057(13)
C14 0.0322(18) 0.0268(17) 0.0298(16) 0.0054(13) 0.0009(14) 0.0081(14)
C15 0.040(2) 0.0267(18) 0.042(2) 0.0076(15) -0.0065(16) 0.0069(16)
C16 0.039(2) 0.038(2) 0.0367(19) 0.0143(16) -0.0087(16) -0.0018(17)
C17 0.0315(19) 0.054(2) 0.0293(18) 0.0084(17) 0.0022(15) 0.0009(18)
C18 0.0286(17) 0.0350(19) 0.0291(17) 0.0027(14) 0.0025(14) 0.0054(15)
C19 0.0261(16) 0.0257(16) 0.0241(15) 0.0002(12) 0.0016(12) 0.0081(13)
C20 0.0325(18) 0.0301(18) 0.0293(17) 0.0020(14) -0.0015(14) 0.0055(15)
C21 0.041(2) 0.044(2) 0.0287(18) 0.0012(16) -0.0059(16) 0.0096(18)
C22 0.0325(19) 0.036(2) 0.040(2) -0.0083(16) -0.0064(16) 0.0028(16)
C23 0.0345(19) 0.0239(17) 0.050(2) 0.0004(15) 0.0039(17) 0.0022(15)
C24 0.0329(18) 0.0264(17) 0.0329(17) 0.0025(13) 0.0001(14) 0.0080(14)
C25 0.0295(17) 0.0248(16) 0.0370(18) 0.0030(13) 0.0026(14) 0.0119(14)
C26 0.045(2) 0.0307(19) 0.040(2) 0.0056(15) -0.0009(17) 0.0125(17)
C27 0.054(3) 0.041(2) 0.043(2) 0.0015(17) -0.0082(19) 0.019(2)
C28 0.037(2) 0.037(2) 0.051(2) -0.0056(17) -0.0081(18) 0.0129(17)
C29 0.035(2) 0.0280(19) 0.060(3) 0.0096(17) 0.0039(18) 0.0055(16)
C30 0.036(2) 0.0300(18) 0.043(2) 0.0091(15) 0.0018(16) 0.0095(16)
C31 0.0292(17) 0.0242(16) 0.0398(19) 0.0059(14) 0.0034(14) 0.0101(14)
C32 0.046(2) 0.049(2) 0.048(2) 0.0222(18) 0.0159(18) 0.027(2)
C33 0.050(2) 0.054(3) 0.061(3) 0.028(2) 0.024(2) 0.034(2)
C34 0.037(2) 0.041(2) 0.071(3) 0.016(2) 0.005(2) 0.0194(18)
C35 0.054(3) 0.034(2) 0.053(2) -0.0002(18) -0.017(2) 0.0181(19)
C36 0.046(2) 0.0258(18) 0.040(2) -0.0012(15) -0.0027(17) 0.0150(16)
C37 0.0287(17) 0.0319(18) 0.0258(15) 0.0045(13) -0.0012(13) 0.0117(14)
C38 0.036(2) 0.0309(19) 0.060(3) -0.0063(17) -0.0053(18) 0.0117(16)
C39 0.040(2) 0.038(2) 0.083(3) 0.000(2) 0.005(2) 0.0197(19)
C40 0.0309(19) 0.055(2) 0.048(2) 0.0178(19) 0.0028(17) 0.0206(18)
C41 0.0289(19) 0.061(3) 0.0348(19) -0.0018(18) -0.0043(15) 0.0139(18)
C42 0.0301(19) 0.041(2) 0.0385(19) -0.0044(16) -0.0023(15) 0.0103(16)
C43 0.0282(17) 0.0358(19) 0.0274(16) 0.0032(14) -0.0063(13) 0.0124(15)
C44 0.040(2) 0.044(2) 0.0331(18) 0.0105(16) 0.0016(16) 0.0157(17)
C45 0.045(2) 0.073(3) 0.034(2) 0.019(2) 0.0057(17) 0.022(2)
C46 0.034(2) 0.084(3) 0.0264(18) -0.001(2) -0.0015(16) 0.021(2)
C47 0.031(2) 0.060(3) 0.039(2) -0.0157(19) -0.0069(16) 0.0139(19)
C48 0.0247(17) 0.040(2) 0.0360(19) -0.0025(15) -0.0051(14) 0.0082(15)
C49 0.0249(17) 0.044(2) 0.042(2) 0.0004(16) 0.0058(15) 0.0141(16)
C50 0.037(2) 0.046(2) 0.040(2) 0.0006(17) 0.0075(17) 0.0128(18)
C51 0.0315(19) 0.044(2) 0.042(2) 0.0032(17) 0.0064(16) 0.0066(17)
C52 0.040(2) 0.051(2) 0.043(2) 0.0107(18) 0.0118(18) 0.0118(19)
C53 0.040(2) 0.058(3) 0.0299(18) 0.0042(17) 0.0077(16) 0.0123(19)
C54 0.032(2) 0.060(3) 0.047(2) 0.0076(19) 0.0102(17) 0.0228(19)
C55 0.041(2) 0.068(3) 0.062(3) 0.011(2) 0.008(2) 0.019(2)
C56 0.039(2) 0.057(3) 0.059(3) 0.015(2) 0.0030(19) 0.023(2)
C57 0.038(2) 0.073(3) 0.062(3) 0.000(2) -0.008(2) 0.024(2)
C58 0.0257(19) 0.055(3) 0.066(3) 0.008(2) 0.0028(19) 0.0080(18)
C59 0.094(5) 0.100(5) 0.058(3) 0.028(3) -0.000(3) 0.049(4)
C60 0.102(5) 0.161(8) 0.047(3) 0.047(4) 0.016(3) 0.079(6)
C61 0.048(3) 0.188(9) 0.102(5) 0.107(6) 0.015(3) 0.042(5)
C62 0.109(7) 0.104(6) 0.124(7) 0.058(5) -0.032(5) 0.030(5)
C63 0.092(5) 0.110(6) 0.075(4) 0.024(4) -0.003(4) 0.054(5)
C64 0.087(4) 0.092(5) 0.060(3) 0.025(3) 0.007(3) 0.040(4)
C65 0.203(11) 0.092(6) 0.101(6) 0.033(5) -0.019(6) 0.040(7)
C70 0.083(5) 0.076(5) 0.361(15) -0.013(6) -0.091(7) -0.009(4)
C71 0.093(6) 0.072(5) 0.370(15) 0.004(7) -0.097(8) -0.003(4)
C72 0.065(5) 0.058(4) 0.368(15) -0.005(6) -0.095(7) 0.008(3)
C73 0.076(8) 0.100(9) 0.347(17) -0.009(10) -0.086(10) -0.028(7)
P1 0.0227(4) 0.0218(4) 0.0270(4) 0.0017(3) -0.0010(3) 0.0085(3)
P2 0.0235(4) 0.0236(4) 0.0214(4) 0.0015(3) 0.0004(3) 0.0080(3)
P3 0.0274(4) 0.0226(4) 0.0321(4) 0.0057(3) 0.0030(3) 0.0102(3)
P4 0.0248(4) 0.0268(4) 0.0247(4) 0.0026(3) -0.0041(3) 0.0082(3)
O1 0.0199(10) 0.0229(11) 0.0242(10) 0.0029(8) -0.0007(8) 0.0053(9)
O2 0.0181(10) 0.0217(11) 0.0275(11) 0.0054(8) 0.0004(8) 0.0061(8)
O3 0.0229(11) 0.0256(11) 0.0277(11) 0.0063(9) -0.0005(9) 0.0098(9)
O5 0.0223(11) 0.0229(11) 0.0238(10) 0.0039(8) 0.0020(8) 0.0064(9)
O6 0.0229(11) 0.0217(11) 0.0302(11) 0.0029(9) -0.0010(9) 0.0082(9)
O7 0.0235(11) 0.0257(11) 0.0264(11) 0.0020(9) -0.0021(9) 0.0105(9)
O8 0.0241(11) 0.0295(12) 0.0209(10) 0.0042(9) 0.0016(8) 0.0113(9)
O9 0.0280(12) 0.0294(12) 0.0262(11) 0.0030(9) 0.0015(9) 0.0147(10)
O10 0.0298(12) 0.0241(11) 0.0345(12) 0.0071(9) 0.0065(10) 0.0116(10)
O11 0.0338(13) 0.0250(12) 0.0318(12) 0.0070(9) 0.0051(10) 0.0117(10)
O12 0.0293(12) 0.0297(12) 0.0284(11) 0.0058(9) -0.0028(9) 0.0089(10)
O13 0.0279(12) 0.0275(12) 0.0258(11) 0.0035(9) -0.0036(9) 0.0085(10)
O14 0.0218(11) 0.0351(13) 0.0320(12) -0.0010(10) 0.0028(9) 0.0087(10)
O15 0.0304(12) 0.0289(12) 0.0283(12) 0.0030(9) 0.0045(10) 0.0059(10)
O16 0.0270(12) 0.0363(13) 0.0423(14) 0.0143(11) 0.0087(10) 0.0146(11)
O17 0.0209(11) 0.0284(12) 0.0344(12) 0.0050(9) -0.0003(9) 0.0057(9)
Ti1 0.0187(3) 0.0220(3) 0.0214(3) 0.0016(2) -0.0003(2) 0.0065(2)
Ti2 0.0188(3) 0.0214(3) 0.0270(3) 0.0036(2) -0.0020(2) 0.0056(2)
Ti3 0.0217(3) 0.0219(3) 0.0276(3) 0.0055(2) 0.0025(2) 0.0088(2)
Ti4 0.0220(3) 0.0209(3) 0.0236(3) 0.0034(2) -0.0005(2) 0.0052(2)

_refine_ls_extinction_method     None
_oxford_refine_ls_scale          1.231(4)
loop_
_geom_bond_atom_site_label_1
_geom_bond_site_symmetry_1
_geom_bond_atom_site_label_2
_geom_bond_site_symmetry_2
_geom_bond_distance
_geom_bond_publ_flag
C1 . C2 . 1.421(5) yes
C1 . C6 . 1.392(5) yes
C1 . P1 . 1.766(4) yes
C2 . C3 . 1.358(6) yes
C2 . H21 . 0.941 no
C3 . C4 . 1.371(7) yes
C3 . H31 . 0.942 no
C4 . C5 . 1.410(7) yes
C4 . H41 . 0.925 no
C5 . C6 . 1.370(5) yes
C5 . H51 . 0.934 no
C6 . H61 . 0.950 no
C7 . C8 . 1.380(5) yes
C7 . C12 . 1.395(5) yes
C7 . P1 . 1.784(3) yes
C8 . C9 . 1.371(5) yes
C8 . H81 . 0.943 no
C9 . C10 . 1.388(5) yes
C9 . H91 . 0.930 no
C10 . C11 . 1.374(5) yes
C10 . H101 . 0.933 no
C11 . C12 . 1.368(5) yes
C11 . H111 . 0.944 no
C12 . H121 . 0.942 no
C13 . C14 . 1.425(5) yes
C13 . C18 . 1.391(5) yes
C13 . P2 . 1.748(3) yes
C14 . C15 . 1.357(5) yes
C14 . H141 . 0.931 no
C15 . C16 . 1.370(6) yes
C15 . H151 . 0.943 no
C16 . C17 . 1.425(6) yes
C16 . H161 . 0.929 no
C17 . C18 . 1.355(5) yes
C17 . H171 . 0.931 no
C18 . H181 . 0.941 no
C19 . C20 . 1.370(5) yes
C19 . C24 . 1.379(5) yes
C19 . P2 . 1.842(3) yes
C20 . C21 . 1.417(5) yes
C20 . H201 . 0.946 no
C21 . C22 . 1.372(6) yes
C21 . H211 . 0.945 no
C22 . C23 . 1.360(6) yes
C22 . H221 . 0.947 no
C23 . C24 . 1.414(5) yes
C23 . H231 . 0.934 no
C24 . H241 . 0.934 no
C25 . C26 . 1.383(5) yes
C25 . C30 . 1.364(5) yes
C25 . P3 . 1.834(4) yes
C26 . C27 . 1.420(6) yes
C26 . H261 . 0.947 no
C27 . C28 . 1.348(6) yes
C27 . H271 . 0.945 no
C28 . C29 . 1.370(6) yes
C28 . H281 . 0.939 no
C29 . C30 . 1.415(6) yes
C29 . H291 . 0.946 no
C30 . H301 . 0.933 no
C31 . C32 . 1.422(5) yes
C31 . C36 . 1.383(5) yes
C31 . P3 . 1.800(3) yes
C32 . C33 . 1.389(5) yes
C32 . H321 . 0.951 no
C33 . C34 . 1.380(6) yes
C33 . H331 . 0.943 no
C34 . C35 . 1.400(6) yes
C34 . H341 . 0.931 no
C35 . C36 . 1.392(5) yes
C35 . H351 . 0.944 no
C36 . H361 . 0.938 no
C37 . C38 . 1.411(5) yes
C37 . C42 . 1.432(5) yes
C37 . P4 . 1.791(3) yes
C38 . C39 . 1.396(6) yes
C38 . H381 . 0.941 no
C39 . C40 . 1.410(6) yes
C39 . H391 . 0.945 no
C40 . C41 . 1.399(6) yes
C40 . H401 . 0.946 no
C41 . C42 . 1.387(5) yes
C41 . H411 . 0.950 no
C42 . H421 . 0.949 no
C43 . C44 . 1.368(5) yes
C43 . C48 . 1.429(5) yes
C43 . P4 . 1.812(4) yes
C44 . C45 . 1.389(5) yes
C44 . H441 . 0.939 no
C45 . C46 . 1.420(7) yes
C45 . H451 . 0.936 no
C46 . C47 . 1.353(7) yes
C46 . H461 . 0.943 no
C47 . C48 . 1.395(5) yes
C47 . H471 . 0.939 no
C48 . H481 . 0.933 no
C49 . C50 . 1.486(5) yes
C49 . O14 . 1.420(4) yes
C49 . H492 . 1.000 no
C49 . H491 . 0.994 no
C50 . C51 . 1.541(6) yes
C50 . H502 . 0.994 no
C50 . H501 . 0.982 no
C51 . C52 . 1.501(6) yes
C51 . H512 . 0.989 no
C51 . H511 . 0.983 no
C52 . C53 . 1.527(6) yes
C52 . H521 . 0.991 no
C52 . H522 . 0.991 no
C53 . O15 . 1.438(4) yes
C53 . H531 . 0.983 no
C53 . H532 . 1.005 no
C54 . C55 . 1.531(6) yes
C54 . O16 . 1.423(4) yes
C54 . H541 . 0.980 no
C54 . H542 . 0.999 no
C55 . C56 . 1.535(6) yes
C55 . H551 . 1.006 no
C55 . H552 . 1.017 no
C56 . C57 . 1.560(7) yes
C56 . H561 . 0.997 no
C56 . H562 . 0.998 no
C57 . C58 . 1.471(6) yes
C57 . H572 . 0.991 no
C57 . H571 . 0.990 no
C58 . O17 . 1.407(4) yes
C58 . H582 . 0.998 no
C58 . H581 . 0.994 no
C59 . C60 . 1.349(9) yes
C59 . C64 . 1.330(9) yes
C59 . C65 . 1.541(11) yes
C60 . C61 . 1.426(12) yes
C60 . H601 . 0.946 no
C61 . C62 . 1.469(13) yes
C61 . H611 . 0.922 no
C62 . C63 . 1.355(11) yes
C62 . H621 . 0.943 no
C63 . C64 . 1.354(10) yes
C63 . H631 . 0.955 no
C64 . H641 . 0.957 no
C65 . H652 . 0.980 no
C65 . H653 . 0.980 no
C65 . H651 . 0.971 no
C70 . C71 . 1.363(6) yes
C70 . C72 . 1.367(6) yes
C70 . C73 . 1.108(7) yes
C70 . H701 . 0.950 no
C71 . C72 2_667 1.315(6) yes
C71 . H711 . 0.935 no
C72 . H721 . 0.927 no
C73 . H732 . 0.987 no
C73 . H731 . 0.991 no
C73 . H733 . 0.987 no
P1 . O6 . 1.523(2) yes
P1 . O7 . 1.563(2) yes
P1 . Ti1 . 3.2524(11) yes
P1 . Ti2 . 3.1979(10) yes
P2 . O8 . 1.534(2) yes
P2 . O9 . 1.514(2) yes
P2 . Ti3 . 3.1538(10) yes
P3 . O10 . 1.473(2) yes
P3 . O11 . 1.542(2) yes
P4 . O12 . 1.553(2) yes
P4 . O13 . 1.482(2) yes
P4 . Ti2 . 3.1095(11) yes
O1 . Ti1 . 1.957(2) yes
O1 . Ti2 . 2.112(2) yes
O1 . Ti4 . 1.930(2) yes
O2 . Ti1 . 2.133(2) yes
O2 . Ti2 . 1.956(2) yes
O2 . Ti3 . 1.942(2) yes
O3 . Ti2 . 1.940(2) yes
O3 . Ti3 . 1.977(2) yes
O3 . Ti4 . 2.063(2) yes
O5 . Ti1 . 1.928(2) yes
O5 . Ti3 . 2.145(2) yes
O5 . Ti4 . 1.926(2) yes
O6 . Ti2 . 2.040(2) yes
O7 . Ti1 . 2.063(2) yes
O8 . Ti1 . 1.997(2) yes
O9 . Ti3 . 2.029(2) yes
O10 . Ti3 . 2.018(2) yes
O11 . Ti4 . 2.064(2) yes
O12 . Ti4 . 2.067(2) yes
O13 . Ti2 . 2.041(2) yes
O14 . Ti1 . 1.773(2) yes
O15 . Ti4 . 1.781(2) yes
O16 . Ti3 . 1.760(2) yes
O17 . Ti2 . 1.768(2) yes
Ti1 . Ti2 . 3.1557(9) yes
Ti1 . Ti3 . 3.0938(8) yes
Ti1 . Ti4 . 2.8595(9) yes
Ti2 . Ti3 . 3.0082(10) yes
Ti2 . Ti4 . 3.0571(9) yes
Ti3 . Ti4 . 3.0450(9) yes
loop_
_geom_angle_atom_site_label_1
_geom_angle_site_symmetry_1
_geom_angle_atom_site_label_2
_geom_angle_site_symmetry_2
_geom_angle_atom_site_label_3
_geom_angle_site_symmetry_3
_geom_angle
_geom_angle_publ_flag
C2 . C1 . C6 . 121.7(3) yes
C2 . C1 . P1 . 120.2(3) yes
C6 . C1 . P1 . 117.8(3) yes
C1 . C2 . C3 . 120.9(4) yes
C1 . C2 . H21 . 119.7 no
C3 . C2 . H21 . 119.4 no
C2 . C3 . C4 . 117.5(4) yes
C2 . C3 . H31 . 121.6 no
C4 . C3 . H31 . 120.9 no
C3 . C4 . C5 . 122.3(4) yes
C3 . C4 . H41 . 117.8 no
C5 . C4 . H41 . 119.9 no
C4 . C5 . C6 . 121.1(4) yes
C4 . C5 . H51 . 120.3 no
C6 . C5 . H51 . 118.6 no
C1 . C6 . C5 . 116.6(4) yes
C1 . C6 . H61 . 121.7 no
C5 . C6 . H61 . 121.7 no
C8 . C7 . C12 . 119.6(3) yes
C8 . C7 . P1 . 119.6(3) yes
C12 . C7 . P1 . 120.5(3) yes
C7 . C8 . C9 . 119.6(3) yes
C7 . C8 . H81 . 120.0 no
C9 . C8 . H81 . 120.4 no
C8 . C9 . C10 . 120.3(3) yes
C8 . C9 . H91 . 119.9 no
C10 . C9 . H91 . 119.8 no
C9 . C10 . C11 . 120.6(3) yes
C9 . C10 . H101 . 119.2 no
C11 . C10 . H101 . 120.2 no
C10 . C11 . C12 . 119.2(3) yes
C10 . C11 . H111 . 120.4 no
C12 . C11 . H111 . 120.5 no
C7 . C12 . C11 . 120.8(3) yes
C7 . C12 . H121 . 120.1 no
C11 . C12 . H121 . 119.1 no
C14 . C13 . C18 . 121.0(3) yes
C14 . C13 . P2 . 119.9(3) yes
C18 . C13 . P2 . 119.1(3) yes
C13 . C14 . C15 . 120.5(3) yes
C13 . C14 . H141 . 120.0 no
C15 . C14 . H141 . 119.5 no
C14 . C15 . C16 . 118.7(4) yes
C14 . C15 . H151 . 121.1 no
C16 . C15 . H151 . 120.2 no
C15 . C16 . C17 . 121.2(3) yes
C15 . C16 . H161 . 119.3 no
C17 . C16 . H161 . 119.6 no
C16 . C17 . C18 . 120.9(4) yes
C16 . C17 . H171 . 119.9 no
C18 . C17 . H171 . 119.2 no
C13 . C18 . C17 . 117.8(4) yes
C13 . C18 . H181 . 121.3 no
C17 . C18 . H181 . 120.9 no
C20 . C19 . C24 . 116.9(3) yes
C20 . C19 . P2 . 123.4(3) yes
C24 . C19 . P2 . 119.5(3) yes
C19 . C20 . C21 . 121.4(3) yes
C19 . C20 . H201 . 117.3 no
C21 . C20 . H201 . 121.3 no
C20 . C21 . C22 . 121.3(3) yes
C20 . C21 . H211 . 120.9 no
C22 . C21 . H211 . 117.9 no
C21 . C22 . C23 . 117.6(3) yes
C21 . C22 . H221 . 121.5 no
C23 . C22 . H221 . 120.8 no
C22 . C23 . C24 . 121.3(3) yes
C22 . C23 . H231 . 119.1 no
C24 . C23 . H231 . 119.6 no
C23 . C24 . C19 . 121.6(3) yes
C23 . C24 . H241 . 119.7 no
C19 . C24 . H241 . 118.7 no
C26 . C25 . C30 . 116.6(3) yes
C26 . C25 . P3 . 121.4(3) yes
C30 . C25 . P3 . 121.9(3) yes
C25 . C26 . C27 . 122.0(4) yes
C25 . C26 . H261 . 116.9 no
C27 . C26 . H261 . 121.0 no
C26 . C27 . C28 . 120.9(4) yes
C26 . C27 . H271 . 120.0 no
C28 . C27 . H271 . 119.1 no
C27 . C28 . C29 . 117.4(4) yes
C27 . C28 . H281 . 121.8 no
C29 . C28 . H281 . 120.8 no
C28 . C29 . C30 . 122.3(4) yes
C28 . C29 . H291 . 118.3 no
C30 . C29 . H291 . 119.3 no
C29 . C30 . C25 . 120.8(4) yes
C29 . C30 . H301 . 120.5 no
C25 . C30 . H301 . 118.7 no
C32 . C31 . C36 . 120.4(3) yes
C32 . C31 . P3 . 119.6(3) yes
C36 . C31 . P3 . 120.0(3) yes
C31 . C32 . C33 . 120.5(4) yes
C31 . C32 . H321 . 119.5 no
C33 . C32 . H321 . 120.0 no
C32 . C33 . C34 . 118.4(4) yes
C32 . C33 . H331 . 120.7 no
C34 . C33 . H331 . 120.9 no
C33 . C34 . C35 . 121.4(4) yes
C33 . C34 . H341 . 119.7 no
C35 . C34 . H341 . 118.8 no
C34 . C35 . C36 . 120.5(4) yes
C34 . C35 . H351 . 120.3 no
C36 . C35 . H351 . 119.2 no
C35 . C36 . C31 . 118.7(4) yes
C35 . C36 . H361 . 121.5 no
C31 . C36 . H361 . 119.8 no
C38 . C37 . C42 . 120.5(3) yes
C38 . C37 . P4 . 120.3(3) yes
C42 . C37 . P4 . 119.1(3) yes
C37 . C38 . C39 . 119.1(4) yes
C37 . C38 . H381 . 120.1 no
C39 . C38 . H381 . 120.9 no
C38 . C39 . C40 . 119.5(4) yes
C38 . C39 . H391 . 119.6 no
C40 . C39 . H391 . 120.9 no
C39 . C40 . C41 . 122.2(4) yes
C39 . C40 . H401 . 118.9 no
C41 . C40 . H401 . 118.8 no
C40 . C41 . C42 . 118.6(4) yes
C40 . C41 . H411 . 120.2 no
C42 . C41 . H411 . 121.1 no
C37 . C42 . C41 . 120.1(4) yes
C37 . C42 . H421 . 120.6 no
C41 . C42 . H421 . 119.3 no
C44 . C43 . C48 . 118.9(3) yes
C44 . C43 . P4 . 117.5(3) yes
C48 . C43 . P4 . 123.6(3) yes
C43 . C44 . C45 . 118.0(4) yes
C43 . C44 . H441 . 121.1 no
C45 . C44 . H441 . 120.9 no
C44 . C45 . C46 . 122.6(4) yes
C44 . C45 . H451 . 119.3 no
C46 . C45 . H451 . 118.1 no
C45 . C46 . C47 . 120.0(4) yes
C45 . C46 . H461 . 120.0 no
C47 . C46 . H461 . 120.0 no
C46 . C47 . C48 . 117.6(4) yes
C46 . C47 . H471 . 121.3 no
C48 . C47 . H471 . 121.1 no
C43 . C48 . C47 . 122.8(4) yes
C43 . C48 . H481 . 118.7 no
C47 . C48 . H481 . 118.4 no
C50 . C49 . O14 . 109.4(3) yes
C50 . C49 . H492 . 108.9 no
O14 . C49 . H492 . 110.7 no
C50 . C49 . H491 . 109.3 no
O14 . C49 . H491 . 109.2 no
H492 . C49 . H491 . 109.3 no
C49 . C50 . C51 . 108.1(3) yes
C49 . C50 . H502 . 110.7 no
C51 . C50 . H502 . 109.2 no
C49 . C50 . H501 . 109.3 no
C51 . C50 . H501 . 110.1 no
H502 . C50 . H501 . 109.4 no
C50 . C51 . C52 . 111.3(3) yes
C50 . C51 . H512 . 109.8 no
C52 . C51 . H512 . 109.7 no
C50 . C51 . H511 . 108.0 no
C52 . C51 . H511 . 109.4 no
H512 . C51 . H511 . 108.6 no
C51 . C52 . C53 . 114.7(3) yes
C51 . C52 . H521 . 108.1 no
C53 . C52 . H521 . 107.8 no
C51 . C52 . H522 . 109.0 no
C53 . C52 . H522 . 107.7 no
H521 . C52 . H522 . 109.4 no
C52 . C53 . O15 . 109.9(3) yes
C52 . C53 . H531 . 109.6 no
O15 . C53 . H531 . 107.3 no
C52 . C53 . H532 . 109.7 no
O15 . C53 . H532 . 111.0 no
H531 . C53 . H532 . 109.3 no
C55 . C54 . O16 . 106.1(3) yes
C55 . C54 . H541 . 112.7 no
O16 . C54 . H541 . 111.2 no
C55 . C54 . H542 . 108.8 no
O16 . C54 . H542 . 111.0 no
H541 . C54 . H542 . 107.1 no
C54 . C55 . C56 . 114.8(4) yes
C54 . C55 . H551 . 107.9 no
C56 . C55 . H551 . 109.2 no
C54 . C55 . H552 . 108.4 no
C56 . C55 . H552 . 106.8 no
H551 . C55 . H552 . 109.7 no
C55 . C56 . C57 . 117.7(4) yes
C55 . C56 . H561 . 107.0 no
C57 . C56 . H561 . 107.7 no
C55 . C56 . H562 . 109.4 no
C57 . C56 . H562 . 106.1 no
H561 . C56 . H562 . 108.7 no
C56 . C57 . C58 . 113.7(4) yes
C56 . C57 . H572 . 108.0 no
C58 . C57 . H572 . 107.8 no
C56 . C57 . H571 . 109.4 no
C58 . C57 . H571 . 106.7 no
H572 . C57 . H571 . 111.3 no
C57 . C58 . O17 . 115.6(4) yes
C57 . C58 . H582 . 107.4 no
O17 . C58 . H582 . 112.7 no
C57 . C58 . H581 . 105.5 no
O17 . C58 . H581 . 108.7 no
H582 . C58 . H581 . 106.3 no
C60 . C59 . C64 . 118.4(8) yes
C60 . C59 . C65 . 119.6(8) yes
C64 . C59 . C65 . 122.0(8) yes
C59 . C60 . C61 . 119.0(7) yes
C59 . C60 . H601 . 120.3 no
C61 . C60 . H601 . 120.7 no
C60 . C61 . C62 . 119.7(6) yes
C60 . C61 . H611 . 120.2 no
C62 . C61 . H611 . 120.1 no
C61 . C62 . C63 . 117.2(8) yes
C61 . C62 . H621 . 121.2 no
C63 . C62 . H621 . 121.6 no
C62 . C63 . C64 . 118.4(8) yes
C62 . C63 . H631 . 120.3 no
C64 . C63 . H631 . 121.3 no
C63 . C64 . C59 . 127.3(7) yes
C63 . C64 . H641 . 117.6 no
C59 . C64 . H641 . 115.1 no
C59 . C65 . H652 . 110.6 no
C59 . C65 . H653 . 110.3 no
H652 . C65 . H653 . 108.9 no
C59 . C65 . H651 . 109.4 no
H652 . C65 . H651 . 108.5 no
H653 . C65 . H651 . 109.2 no
C71 . C70 . C72 . 123.08(6) yes
C70 . C71 . C72 2_667 118.45(6) yes
C70 . C71 . H711 . 120.0 no
C72 2_667 C71 . H711 . 121.6 no
C70 . C72 . C71 2_667 118.47(6) yes
C70 . C72 . H721 . 120.9 no
C71 2_667 C72 . H721 . 120.6 no
H732 . C73 . H731 . 111.1 no
H732 . C73 . H733 . 110.4 no
H731 . C73 . H733 . 111.6 no
C7 . P1 . C1 . 106.66(16) yes
C7 . P1 . O6 . 108.42(14) yes
C1 . P1 . O6 . 107.30(14) yes
C7 . P1 . O7 . 109.64(14) yes
C1 . P1 . O7 . 109.36(15) yes
O6 . P1 . O7 . 115.11(12) yes
C7 . P1 . Ti1 . 106.27(11) yes
C1 . P1 . Ti1 . 135.85(12) yes
O6 . P1 . Ti1 . 89.07(9) yes
O7 . P1 . Ti1 . 30.45(8) yes
C7 . P1 . Ti2 . 111.99(11) yes
C1 . P1 . Ti2 . 130.08(11) yes
O6 . P1 . Ti2 . 30.61(8) yes
O7 . P1 . Ti2 . 86.25(8) yes
Ti1 . P1 . Ti2 . 58.57(2) yes
C19 . P2 . C13 . 110.11(15) yes
C19 . P2 . O8 . 108.95(14) yes
C13 . P2 . O8 . 106.35(14) yes
C19 . P2 . O9 . 106.97(14) yes
C13 . P2 . O9 . 110.07(14) yes
O8 . P2 . O9 . 114.38(12) yes
C19 . P2 . Ti3 . 134.28(11) yes
C13 . P2 . Ti3 . 105.41(11) yes
O8 . P2 . Ti3 . 87.02(8) yes
O9 . P2 . Ti3 . 31.73(9) yes
C25 . P3 . C31 . 107.05(16) yes
C25 . P3 . O10 . 106.90(15) yes
C31 . P3 . O10 . 106.83(15) yes
C25 . P3 . O11 . 112.95(15) yes
C31 . P3 . O11 . 108.84(15) yes
O10 . P3 . O11 . 113.89(13) yes
C43 . P4 . C37 . 106.37(15) yes
C43 . P4 . O12 . 110.94(15) yes
C37 . P4 . O12 . 109.13(15) yes
C43 . P4 . O13 . 106.11(15) yes
C37 . P4 . O13 . 108.38(15) yes
O12 . P4 . O13 . 115.49(13) yes
C43 . P4 . Ti2 . 133.57(11) yes
C37 . P4 . Ti2 . 108.61(11) yes
O12 . P4 . Ti2 . 85.15(9) yes
O13 . P4 . Ti2 . 33.37(9) yes
Ti1 . O1 . Ti2 . 101.63(9) yes
Ti1 . O1 . Ti4 . 94.72(10) yes
Ti2 . O1 . Ti4 . 98.18(9) yes
Ti1 . O2 . Ti2 . 100.93(10) yes
Ti1 . O2 . Ti3 . 98.68(9) yes
Ti2 . O2 . Ti3 . 101.01(10) yes
Ti2 . O3 . Ti3 . 100.36(10) yes
Ti2 . O3 . Ti4 . 99.55(10) yes
Ti3 . O3 . Ti4 . 97.80(10) yes
Ti1 . O5 . Ti3 . 98.72(9) yes
Ti1 . O5 . Ti4 . 95.80(10) yes
Ti3 . O5 . Ti4 . 96.66(9) yes
P1 . O6 . Ti2 . 127.05(13) yes
P1 . O7 . Ti1 . 126.96(12) yes
P2 . O8 . Ti1 . 129.57(13) yes
P2 . O9 . Ti3 . 125.16(13) yes
P3 . O10 . Ti3 . 129.31(14) yes
P3 . O11 . Ti4 . 129.73(13) yes
P4 . O12 . Ti4 . 130.31(14) yes
P4 . O13 . Ti2 . 123.09(14) yes
C49 . O14 . Ti1 . 145.8(2) yes
C53 . O15 . Ti4 . 132.9(2) yes
C54 . O16 . Ti3 . 146.8(3) yes
C58 . O17 . Ti2 . 169.1(3) yes
O2 . Ti1 . O7 . 84.91(9) yes
O2 . Ti1 . O8 . 85.98(9) yes
O7 . Ti1 . O8 . 94.05(9) yes
O2 . Ti1 . O1 . 77.95(9) yes
O7 . Ti1 . O1 . 87.61(9) yes
O8 . Ti1 . O1 . 163.64(9) yes
O2 . Ti1 . O5 . 80.87(9) yes
O7 . Ti1 . O5 . 164.53(9) yes
O8 . Ti1 . O5 . 91.03(9) yes
O1 . Ti1 . O5 . 83.49(9) yes
O2 . Ti1 . P1 . 74.61(6) yes
O7 . Ti1 . P1 . 22.59(6) yes
O8 . Ti1 . P1 . 112.73(7) yes
O1 . Ti1 . P1 . 66.05(7) yes
O5 . Ti1 . P1 . 144.01(7) yes
O2 . Ti1 . O14 . 175.03(10) yes
O7 . Ti1 . O14 . 90.34(10) yes
O8 . Ti1 . O14 . 92.90(10) yes
O1 . Ti1 . O14 . 103.38(10) yes
O5 . Ti1 . O14 . 104.00(10) yes
O2 . Ti1 . Ti2 . 37.49(6) yes
O7 . Ti1 . Ti2 . 80.28(6) yes
O8 . Ti1 . Ti2 . 123.32(7) yes
O1 . Ti1 . Ti2 . 40.96(6) yes
O5 . Ti1 . Ti2 . 84.71(7) yes
O2 . Ti1 . Ti3 . 38.36(6) yes
O7 . Ti1 . Ti3 . 123.18(7) yes
O8 . Ti1 . Ti3 . 81.79(7) yes
O1 . Ti1 . Ti3 . 83.69(6) yes
O5 . Ti1 . Ti3 . 43.27(6) yes
O2 . Ti1 . Ti4 . 82.41(6) yes
O7 . Ti1 . Ti4 . 129.83(6) yes
O8 . Ti1 . Ti4 . 132.87(7) yes
O1 . Ti1 . Ti4 . 42.27(6) yes
O5 . Ti1 . Ti4 . 42.08(6) yes
P1 . Ti1 . O14 . 101.44(8) yes
P1 . Ti1 . Ti2 . 59.85(2) yes
O14 . Ti1 . Ti2 . 142.92(8) yes
P1 . Ti1 . Ti3 . 111.40(3) yes
O14 . Ti1 . Ti3 . 146.24(8) yes
Ti2 . Ti1 . Ti3 . 57.54(2) yes
P1 . Ti1 . Ti4 . 107.79(3) yes
O14 . Ti1 . Ti4 . 101.83(8) yes
Ti2 . Ti1 . Ti4 . 60.85(2) yes
Ti3 . Ti1 . Ti4 . 61.37(2) yes
Ti1 . Ti2 . O1 . 37.41(6) yes
Ti1 . Ti2 . O13 . 122.12(7) yes
O1 . Ti2 . O13 . 84.90(9) yes
Ti1 . Ti2 . O6 . 83.83(7) yes
O1 . Ti2 . O6 . 84.72(9) yes
O13 . Ti2 . O6 . 87.17(9) yes
Ti1 . Ti2 . O2 . 41.58(6) yes
O1 . Ti2 . O2 . 78.47(9) yes
O13 . Ti2 . O2 . 163.20(9) yes
O6 . Ti2 . O2 . 93.64(9) yes
Ti1 . Ti2 . O3 . 80.82(7) yes
O1 . Ti2 . O3 . 79.82(9) yes
O13 . Ti2 . O3 . 96.42(9) yes
O6 . Ti2 . O3 . 163.73(9) yes
O2 . Ti2 . O3 . 78.39(9) yes
Ti1 . Ti2 . P4 . 111.49(3) yes
O1 . Ti2 . P4 . 75.55(6) yes
O13 . Ti2 . P4 . 23.54(7) yes
O6 . Ti2 . P4 . 107.47(7) yes
O2 . Ti2 . P4 . 144.52(7) yes
Ti1 . Ti2 . P1 . 61.58(2) yes
O1 . Ti2 . P1 . 66.22(6) yes
O13 . Ti2 . P1 . 97.60(7) yes
O6 . Ti2 . P1 . 22.34(6) yes
O2 . Ti2 . P1 . 77.97(7) yes
Ti1 . Ti2 . O17 . 145.65(8) yes
O1 . Ti2 . O17 . 176.70(10) yes
O13 . Ti2 . O17 . 92.15(10) yes
O6 . Ti2 . O17 . 96.63(10) yes
O2 . Ti2 . O17 . 104.40(10) yes
Ti1 . Ti2 . Ti3 . 60.20(2) yes
O1 . Ti2 . Ti3 . 83.50(6) yes
O13 . Ti2 . Ti3 . 136.54(7) yes
O6 . Ti2 . Ti3 . 132.92(7) yes
O2 . Ti2 . Ti3 . 39.33(6) yes
Ti1 . Ti2 . Ti4 . 54.78(2) yes
O1 . Ti2 . Ti4 . 38.67(6) yes
O13 . Ti2 . Ti4 . 85.44(7) yes
O6 . Ti2 . Ti4 . 123.33(7) yes
O2 . Ti2 . Ti4 . 80.09(7) yes
O3 . Ti2 . P4 . 73.60(7) yes
O3 . Ti2 . P1 . 141.71(7) yes
P4 . Ti2 . P1 . 112.12(3) yes
O3 . Ti2 . O17 . 99.08(10) yes
P4 . Ti2 . O17 . 101.17(8) yes
P1 . Ti2 . O17 . 115.75(8) yes
O3 . Ti2 . Ti3 . 40.27(7) yes
P4 . Ti2 . Ti3 . 113.25(3) yes
P1 . Ti2 . Ti3 . 115.29(3) yes
O17 . Ti2 . Ti3 . 97.69(8) yes
O3 . Ti2 . Ti4 . 41.72(7) yes
P4 . Ti2 . Ti4 . 64.52(3) yes
P1 . Ti2 . Ti4 . 104.41(3) yes
O17 . Ti2 . Ti4 . 139.71(8) yes
Ti3 . Ti2 . Ti4 . 60.26(2) yes
Ti1 . Ti3 . Ti2 . 62.26(2) yes
Ti1 . Ti3 . O5 . 38.01(6) yes
Ti2 . Ti3 . O5 . 85.11(6) yes
Ti1 . Ti3 . O9 . 82.10(7) yes
Ti2 . Ti3 . O9 . 134.14(7) yes
O5 . Ti3 . O9 . 83.02(9) yes
Ti1 . Ti3 . O10 . 124.08(7) yes
Ti2 . Ti3 . O10 . 132.97(7) yes
O5 . Ti3 . O10 . 86.14(9) yes
O9 . Ti3 . O10 . 90.16(10) yes
Ti1 . Ti3 . O3 . 81.95(7) yes
Ti2 . Ti3 . O3 . 39.37(6) yes
O5 . Ti3 . O3 . 80.58(9) yes
O9 . Ti3 . O3 . 162.87(9) yes
O10 . Ti3 . O3 . 93.61(10) yes
Ti1 . Ti3 . O2 . 42.96(6) yes
Ti2 . Ti3 . O2 . 39.67(6) yes
O5 . Ti3 . O2 . 80.22(9) yes
O9 . Ti3 . O2 . 94.58(9) yes
O10 . Ti3 . O2 . 164.88(9) yes
Ti1 . Ti3 . P2 . 61.63(2) yes
Ti2 . Ti3 . P2 . 111.39(3) yes
O5 . Ti3 . P2 . 73.79(6) yes
O9 . Ti3 . P2 . 23.10(6) yes
O10 . Ti3 . P2 . 110.16(7) yes
Ti1 . Ti3 . O16 . 145.72(8) yes
Ti2 . Ti3 . O16 . 98.13(9) yes
O5 . Ti3 . O16 . 176.10(10) yes
O9 . Ti3 . O16 . 96.15(11) yes
O10 . Ti3 . O16 . 90.06(11) yes
Ti1 . Ti3 . Ti4 . 55.52(2) yes
Ti2 . Ti3 . Ti4 . 60.66(2) yes
O5 . Ti3 . Ti4 . 38.93(6) yes
O9 . Ti3 . Ti4 . 121.89(7) yes
O10 . Ti3 . Ti4 . 84.69(7) yes
O3 . Ti3 . O2 . 77.83(9) yes
O3 . Ti3 . P2 . 143.25(7) yes
O2 . Ti3 . P2 . 72.28(7) yes
O3 . Ti3 . O16 . 100.54(11) yes
O2 . Ti3 . O16 . 103.66(11) yes
P2 . Ti3 . O16 . 106.82(8) yes
O3 . Ti3 . Ti4 . 42.16(7) yes
O2 . Ti3 . Ti4 . 80.61(7) yes
P2 . Ti3 . Ti4 . 110.77(3) yes
O16 . Ti3 . Ti4 . 141.52(9) yes
Ti2 . Ti4 . Ti3 . 59.07(3) yes
Ti2 . Ti4 . Ti1 . 64.36(2) yes
Ti3 . Ti4 . Ti1 . 63.11(2) yes
Ti2 . Ti4 . O12 . 79.27(7) yes
Ti3 . Ti4 . O12 . 121.31(7) yes
Ti1 . Ti4 . O12 . 133.60(7) yes
Ti2 . Ti4 . O11 . 125.66(7) yes
Ti3 . Ti4 . O11 . 80.60(7) yes
Ti1 . Ti4 . O11 . 129.07(7) yes
O12 . Ti4 . O11 . 95.05(10) yes
Ti2 . Ti4 . O3 . 38.73(6) yes
Ti3 . Ti4 . O3 . 40.03(6) yes
Ti1 . Ti4 . O3 . 86.77(6) yes
O12 . Ti4 . O3 . 81.47(9) yes
O11 . Ti4 . O3 . 86.94(9) yes
Ti2 . Ti4 . O1 . 43.15(6) yes
Ti3 . Ti4 . O1 . 85.48(7) yes
Ti1 . Ti4 . O1 . 43.01(6) yes
O12 . Ti4 . O1 . 90.73(9) yes
O11 . Ti4 . O1 . 165.98(9) yes
Ti2 . Ti4 . O5 . 87.55(7) yes
Ti3 . Ti4 . O5 . 44.41(6) yes
Ti1 . Ti4 . O5 . 42.11(6) yes
O12 . Ti4 . O5 . 165.10(10) yes
O11 . Ti4 . O5 . 86.96(9) yes
Ti2 . Ti4 . O15 . 135.86(8) yes
Ti3 . Ti4 . O15 . 148.68(8) yes
Ti1 . Ti4 . O15 . 96.48(8) yes
O12 . Ti4 . O15 . 90.01(10) yes
O11 . Ti4 . O15 . 97.67(10) yes
O3 . Ti4 . O1 . 81.29(9) yes
O3 . Ti4 . O5 . 83.90(9) yes
O1 . Ti4 . O5 . 84.25(9) yes
O3 . Ti4 . O15 . 170.66(10) yes
O1 . Ti4 . O15 . 95.08(10) yes
O5 . Ti4 . O15 . 104.39(10) yes
loop_
_geom_hbond_atom_site_label_D
_geom_hbond_site_symmetry_D
_geom_hbond_atom_site_label_H
_geom_hbond_site_symmetry_H
_geom_hbond_atom_site_label_A
_geom_hbond_site_symmetry_A
_geom_hbond_angle_DHA
_geom_hbond_distance_DH
_geom_hbond_distance_HA
_geom_hbond_distance_DA
_geom_hbond_publ_flag
C16 . H161 . O2 2_765 158 0.93 2.41 3.283(7) yes
C22 . H221 . O15 2_655 155 0.95 2.50 3.387(7) yes
C56 . H562 . O3 . 166 1.00 2.40 3.380(7) yes


_iucr_refine_instructions_details 
;
#
# Punched on 08/08/23 at 14:14:27
#
#LIST     12                                                                    
BLOCK SCALE X'S  U'S 
RIDE C   (   2,X'S) H   (  21,X'S) 
RIDE C   (   3,X'S) H   (  31,X'S) 
RIDE C   (   4,X'S) H   (  41,X'S) 
RIDE C   (   5,X'S) H   (  51,X'S) 
RIDE C   (   6,X'S) H   (  61,X'S) 
RIDE C   (   8,X'S) H   (  81,X'S) 
RIDE C   (   9,X'S) H   (  91,X'S) 
RIDE C   (  10,X'S) H   ( 101,X'S) 
RIDE C   (  11,X'S) H   ( 111,X'S) 
RIDE C   (  12,X'S) H   ( 121,X'S) 
RIDE C   (  14,X'S) H   ( 141,X'S) 
RIDE C   (  15,X'S) H   ( 151,X'S) 
RIDE C   (  16,X'S) H   ( 161,X'S) 
RIDE C   (  17,X'S) H   ( 171,X'S) 
RIDE C   (  18,X'S) H   ( 181,X'S) 
RIDE C   (  20,X'S) H   ( 201,X'S) 
RIDE C   (  21,X'S) H   ( 211,X'S) 
RIDE C   (  22,X'S) H   ( 221,X'S) 
RIDE C   (  23,X'S) H   ( 231,X'S) 
RIDE C   (  24,X'S) H   ( 241,X'S) 
RIDE C   (  26,X'S) H   ( 261,X'S) 
RIDE C   (  27,X'S) H   ( 271,X'S) 
RIDE C   (  28,X'S) H   ( 281,X'S) 
RIDE C   (  29,X'S) H   ( 291,X'S) 
RIDE C   (  30,X'S) H   ( 301,X'S) 
RIDE C   (  32,X'S) H   ( 321,X'S) 
RIDE C   (  33,X'S) H   ( 331,X'S) 
RIDE C   (  34,X'S) H   ( 341,X'S) 
RIDE C   (  35,X'S) H   ( 351,X'S) 
RIDE C   (  36,X'S) H   ( 361,X'S) 
RIDE C   (  38,X'S) H   ( 381,X'S) 
RIDE C   (  39,X'S) H   ( 391,X'S) 
RIDE C   (  40,X'S) H   ( 401,X'S) 
RIDE C   (  41,X'S) H   ( 411,X'S) 
RIDE C   (  42,X'S) H   ( 421,X'S) 
RIDE C   (  44,X'S) H   ( 441,X'S) 
RIDE C   (  45,X'S) H   ( 451,X'S) 
RIDE C   (  46,X'S) H   ( 461,X'S) 
RIDE C   (  47,X'S) H   ( 471,X'S) 
RIDE C   (  48,X'S) H   ( 481,X'S) 
RIDE C   (  49,X'S) H   ( 492,X'S) H   ( 491,X'S) 
RIDE C   (  50,X'S) H   ( 502,X'S) H   ( 501,X'S) 
RIDE C   (  51,X'S) H   ( 512,X'S) H   ( 511,X'S) 
RIDE C   (  52,X'S) H   ( 521,X'S) H   ( 522,X'S) 
RIDE C   (  53,X'S) H   ( 531,X'S) H   ( 532,X'S) 
RIDE C   (  54,X'S) H   ( 541,X'S) H   ( 542,X'S) 
RIDE C   (  55,X'S) H   ( 551,X'S) H   ( 552,X'S) 
RIDE C   (  56,X'S) H   ( 561,X'S) H   ( 562,X'S) 
RIDE C   (  57,X'S) H   ( 572,X'S) H   ( 571,X'S) 
RIDE C   (  58,X'S) H   ( 582,X'S) H   ( 581,X'S) 
RIDE C   (  60,X'S) H   ( 601,X'S) 
RIDE C   (  61,X'S) H   ( 611,X'S) 
RIDE C   (  62,X'S) H   ( 621,X'S) 
RIDE C   (  63,X'S) H   ( 631,X'S) 
RIDE C   (  64,X'S) H   ( 641,X'S) 
RIDE C   (  65,X'S) H   ( 652,X'S) H   ( 653,X'S) H   ( 651,X'S) 
RIDE C   (  70,X'S) H   ( 701,X'S) 
RIDE C   (  71,X'S) H   ( 711,X'S) 
RIDE C   (  72,X'S) H   ( 721,X'S) 
RIDE C   (  73,X'S) H   ( 732,X'S) H   ( 731,X'S) H   ( 733,X'S) 
END                                                                             
#
# Punched on 08/08/23 at 14:14:27
#
#LIST     16                                                                    
NO 
REM   HREST   START (DO NOT REMOVE THIS LINE) 
SAME C(73) C(70) C(71) C(72) AND 
CONT C(73) C(70) C(72) C(71) 
SIMU 0.015 C(73) C(70) C(71) C(72) AND 
CONT C(73) C(70) C(72) C(71) 
DELU 0.015 C(73) C(70) C(71) C(72) AND 
CONT C(73) C(70) C(72) C(71) 
REM   HREST   END (DO NOT REMOVE THIS LINE) 
END                                                                             
;
# end of ARCHIVE-HKL.CIF 
# start Validation Reply Form

_vrf_PLAT331_global              
;
PROBLEM: Small Aver Phenyl C-C Dist C70      --C72      .       1.35 Ang.  
RESPONSE: This refers to a co-crystallised toluene molecule which is 
disordered across a symmetry plane
;

# end Validation Reply Form
####################################################################### 
# 
# This file contains crystal structure data downloaded from the 
# Cambridge Structural Database (CSD) hosted by the Cambridge 
# Crystallographic Data Centre (CCDC).
# 
# Full information about CCDC data access policies and citation 
# guidelines are available at http://www.ccdc.cam.ac.uk/access/V1 
# 
# Audit and citation data items may have been added by the CCDC. 
# Please retain this information to preserve the provenance of 
# this file and to allow appropriate attribution of the data. 
# 
#######################################################################

data_global_CCDC5
_database_code_depnum_ccdc_archive 'CCDC 2468343'
loop_
_audit_author_name
_audit_author_address
'Sebastian Pike'
;University of Warwick
United Kingdom
;
_audit_update_record             
;
2025-06-30 deposited with the CCDC.	2025-11-18 downloaded from the CCDC.
;

_refine_special_details          
;
This refinement is based on the data from Twin 1 which was approximately 
50% of the colected data'

;

_audit_creation_date             2021-08-02
_audit_creation_method           'CRYSTALS_ver_14.61_build_7809 '

_oxford_structure_analysis_title 'SP_T37\SP_T37a_auto.cif_od At 15:58 on 26/ 5'
_chemical_name_systematic        Ti4O4(O2PPh2)4(OCH2CH2CH2O)2
_chemical_melting_point          'not measured'

_cell_length_a                   14.8777(2)
_cell_length_b                   14.9255(2)
_cell_length_c                   16.20040(10)
_cell_angle_alpha                63.9439(13)
_cell_angle_beta                 88.8920(13)
_cell_angle_gamma                60.8791(18)
_cell_volume                     2735.26(9)

_symmetry_cell_setting           triclinic
_symmetry_space_group_name_H-M   'P -1 '
_symmetry_space_group_name_Hall  '-P 1'
loop_
_symmetry_equiv_pos_as_xyz
x,y,z
-x,-y,-z

loop_
_atom_type_symbol
_atom_type_scat_dispersion_real
_atom_type_scat_dispersion_imag
_atom_type_scat_Cromer_Mann_a1
_atom_type_scat_Cromer_Mann_b1
_atom_type_scat_Cromer_Mann_a2
_atom_type_scat_Cromer_Mann_b2
_atom_type_scat_Cromer_Mann_a3
_atom_type_scat_Cromer_Mann_b3
_atom_type_scat_Cromer_Mann_a4
_atom_type_scat_Cromer_Mann_b4
_atom_type_scat_Cromer_Mann_c
_atom_type_scat_source
Ti 0.2191 1.8069 9.7595 7.8508 7.3558 0.5000 1.6991 35.6338 1.9021 116.1050
1.2807 'International Tables Vol C 4.2.6.8 and 6.1.1.4'
P 0.2955 0.4335 6.4345 1.9067 4.1791 27.1570 1.7800 0.5260 1.4908 68.1645
1.1149 'International Tables Vol C 4.2.6.8 and 6.1.1.4'
O 0.0492 0.0322 3.0485 13.2771 2.2868 5.7011 1.5463 0.3239 0.8670 32.9089
0.2508 'International Tables Vol C 4.2.6.8 and 6.1.1.4'
C 0.0181 0.0091 2.3100 20.8439 1.0200 10.2075 1.5886 0.5687 0.8650 51.6512
0.2156 'International Tables Vol C 4.2.6.8 and 6.1.1.4'
H 0.0000 0.0000 0.4930 10.5109 0.3229 26.1257 0.1402 3.1424 0.0408 57.7998
0.0030 'International Tables Vol C 4.2.6.8 and 6.1.1.4'


_cell_formula_units_Z            2

# Given Formula = C54 H52 O16 P4 Ti4 
# Dc =      1.54 Fooo =   1304.00 Mu =     64.98 M =   1272.49
# Found Formula = C54 H52 O16 P4 Ti4 
# Dc =      1.54 FOOO =   1304.00 Mu =     64.98 M =   1272.49

_chemical_formula_sum            'C54 H52 O16 P4 Ti4'
_chemical_formula_moiety         'C54 H52 O16 P4 Ti4'
_chemical_compound_source        .
_chemical_formula_weight         1272.49


_cell_measurement_reflns_used    67602
_cell_measurement_theta_min      3.55
_cell_measurement_theta_max      79.61
_cell_measurement_temperature    100

_exptl_crystal_description       block
_exptl_crystal_colour            colourless
_exptl_crystal_size_min          0.100
_exptl_crystal_size_mid          0.130
_exptl_crystal_size_max          0.200

_exptl_crystal_density_diffrn    1.545
_exptl_crystal_density_meas      'not measured'
_exptl_crystal_density_method    'not measured'
# Non-dispersive F(000): 
_exptl_crystal_F_000             1304
_exptl_absorpt_coefficient_mu    6.498

# Sheldrick geometric approximatio 0.43 0.52 
_exptl_absorpt_correction_type   multi-scan
_exptl_absorpt_process_details   
; 
 CrysAlisPro (Rigaku Oxford Diffraction, 2017) 
;
_exptl_absorpt_correction_T_min  0.22
_exptl_absorpt_correction_T_max  0.52
_diffrn_measurement_device_type  'Oxford Diffraction SuperNova'
_diffrn_measurement_device       Area
_diffrn_radiation_monochromator  'focussing mirrors'
_diffrn_radiation_type           'Cu K\a'
_diffrn_radiation_wavelength     1.54184
_diffrn_measurement_method       \w

# If a reference occurs more than once, delete the author 
# and date from subsequent references. 
_computing_data_collection       'SuperNova, (Oxford Diffraction, 2010)'
_computing_cell_refinement       
; 
 CrysAlisPro (Rigaku Oxford Diffraction, 2017) 
;
_computing_data_reduction        
; 
 CrysAlisPro (Rigaku Oxford Diffraction, 2017) 
;
_computing_structure_solution    'Superflip (Palatinus & Chapuis, 2007)'
_computing_structure_refinement  'CRYSTALS (Betteridge et al., 2003)'
_computing_publication_material  'CRYSTALS (Betteridge et al., 2003)'
_computing_molecular_graphics    'CAMERON (Watkin et al., 1996)'

_diffrn_standards_interval_time  .
_diffrn_standards_interval_count .
_diffrn_standards_number         0
_diffrn_standards_decay_%        .

_diffrn_ambient_temperature      100
_diffrn_reflns_number            116211
_diffrn_reflns_av_unetI/netI     0.026
_reflns_number_total             10965
_diffrn_reflns_av_R_equivalents  0.081

# Number of reflections with Friedels Law is 10965 
# Theoretical number of reflections is about 23858 


_diffrn_reflns_theta_min         3.134
_diffrn_reflns_theta_max         79.882
_diffrn_measured_fraction_theta_max 0.919

_diffrn_reflns_theta_full        68.699
_diffrn_measured_fraction_theta_full 0.930


_diffrn_reflns_limit_h_min       -18
_diffrn_reflns_limit_h_max       18
_diffrn_reflns_limit_k_min       -19
_diffrn_reflns_limit_k_max       19
_diffrn_reflns_limit_l_min       -20
_diffrn_reflns_limit_l_max       20
_reflns_limit_h_min              -18
_reflns_limit_h_max              18
_reflns_limit_k_min              -16
_reflns_limit_k_max              19
_reflns_limit_l_min              0
_reflns_limit_l_max              20

_oxford_diffrn_Wilson_B_factor   1.28
_oxford_diffrn_Wilson_scale      0.13

_atom_sites_solution_primary     other #heavy,direct,difmap,geom,iterative
# _atom_sites_solution_secondary  difmap
_atom_sites_solution_hydrogens   difmap

_refine_diff_density_min         -0.79
_refine_diff_density_max         1.69


# The current dictionary definitions do not cover the 
# situation where the reflections used for refinement were 
# selected by a user-defined sigma threshold 

# Explicitly named reflections are ALWAYS excluded from R&wR 

# The values actually used during refinement 
# These are labelled "all" for compatibility with PLATON 
_oxford_refine_reflns_threshold_expression I>-3.0\s(I)
_refine_ls_number_restraints     0
_refine_ls_number_parameters     703
_refine_ls_number_reflns         10923
_oxford_refine_ls_R_factor_ref   0.0501
_refine_ls_R_factor_all          0.0501
_refine_ls_wR_factor_ref         0.1374
_refine_ls_wR_factor_all         0.1374
_refine_ls_goodness_of_fit_ref   0.9838
_refine_ls_shift/su_max          0.0014247
_refine_ls_shift/su_mean         0.0000443


# Computed with I/sigma = -10 
_oxford_reflns_number_all        10926
_oxford_refine_ls_R_factor_all   0.0501
_oxford_refine_ls_wR_factor_all  0.1379

# Computed with no filters except I/sigma = +2 a la SHELX 
_reflns_threshold_expression     I>2.0\s(I)
_reflns_number_gt                10349
_refine_ls_R_factor_gt           0.0485
_refine_ls_wR_factor_gt          0.1357


_refine_ls_structure_factor_coef Fsqd
_refine_ls_matrix_type           full
_refine_ls_hydrogen_treatment    constr #undef, noref, refall,
# refxyz, refU, constr or mixed
_refine_ls_weighting_scheme      calc
_refine_ls_weighting_details     
;
 Method= Modified Sheldrick 
 w=1/[\s^2^(F^2^) + ( 0.08P)^2^ + 7.24P] 
 ,where P=(max(Fo^2^,0) + 2Fc^2^)/3 
;

# Uequiv = arithmetic mean of Ui i.e. Ueqiv = (U1+U2+U3)/3

# Replace last . with number of unfound hydrogen atoms attached to an atom.

# ..._refinement_flags_... 
# . no refinement constraints           S special position constraint on site
# G rigid group refinement of site      R riding atom
# D distance or angle restraint on site T thermal displacement constraints
# U Uiso or Uij restraint (rigid bond)  P partial occupancy constraint


loop_
_atom_site_label
_atom_site_type_symbol
_atom_site_fract_x
_atom_site_fract_y
_atom_site_fract_z
_atom_site_U_iso_or_equiv
_atom_site_occupancy
_atom_site_adp_type
_atom_site_refinement_flags_posn
_atom_site_refinement_flags_adp
_atom_site_refinement_flags_occupancy
_atom_site_disorder_assembly
_atom_site_disorder_group
_atom_site_attached_hydrogens
C1 C 0.5576(3) 1.2765(3) -0.0489(3) 0.0393 1.0000 Uani . . . . . .
C2 C 0.4867(3) 1.2276(4) -0.0455(3) 0.0426 1.0000 Uani . . . . . .
C3 C 0.5428(3) 1.1097(3) -0.0366(3) 0.0417 1.0000 Uani . . . . . .
C4 C 0.8338(3) 0.7305(3) 0.5475(2) 0.0264 1.0000 Uani . . . . . .
C5 C 0.7474(3) 0.7944(3) 0.5874(2) 0.0327 1.0000 Uani . . . . . .
C6 C 0.6363(3) 0.8661(3) 0.5263(2) 0.0289 1.0000 Uani . . . . . .
C7 C 1.0281(2) 0.9711(3) 0.1795(2) 0.0276 1.0000 Uani . . . . . .
C8 C 1.0311(4) 1.0551(4) 0.0975(3) 0.0516 1.0000 Uani . . . . . .
C9 C 1.1009(4) 1.0205(5) 0.0442(4) 0.0602 1.0000 Uani . . . . . .
C10 C 1.1674(4) 0.9040(5) 0.0723(4) 0.0634 1.0000 Uani . . . . . .
C11 C 1.1658(5) 0.8205(5) 0.1537(4) 0.0900 1.0000 Uani . . . . . .
C12 C 1.0961(4) 0.8549(4) 0.2069(3) 0.0659 1.0000 Uani . . . . . .
C13 C 0.9618(2) 1.0729(3) 0.3070(2) 0.0224 1.0000 Uani . . . . . .
C14 C 0.8788(3) 1.1655(3) 0.3155(3) 0.0380 1.0000 Uani . . . . . .
C15 C 0.8985(3) 1.2046(4) 0.3724(3) 0.0443 1.0000 Uani . . . . . .
C16 C 1.0009(3) 1.1522(3) 0.4214(3) 0.0358 1.0000 Uani . . . . . .
C17 C 1.0835(3) 1.0628(4) 0.4122(3) 0.0416 1.0000 Uani . . . . . .
C18 C 1.0646(3) 1.0226(3) 0.3552(3) 0.0369 1.0000 Uani . . . . . .
C19 C 0.5262(2) 1.4054(2) 0.2484(2) 0.0196 1.0000 Uani . . . . . .
C20 C 0.6065(2) 1.4284(3) 0.2316(2) 0.0258 1.0000 Uani . . . . . .
C21 C 0.6180(3) 1.4949(3) 0.2653(3) 0.0316 1.0000 Uani . . . . . .
C22 C 0.5492(3) 1.5389(3) 0.3139(2) 0.0311 1.0000 Uani . . . . . .
C23 C 0.4685(3) 1.5167(3) 0.3308(3) 0.0330 1.0000 Uani . . . . . .
C24 C 0.4568(3) 1.4501(3) 0.2987(2) 0.0284 1.0000 Uani . . . . . .
C25 C 0.3910(2) 1.4098(3) 0.1184(2) 0.0198 1.0000 Uani . . . . . .
C26 C 0.3344(2) 1.3616(3) 0.1075(2) 0.0282 1.0000 Uani . . . . . .
C27 C 0.2455(3) 1.4295(3) 0.0331(3) 0.0344 1.0000 Uani . . . . . .
C28 C 0.2104(3) 1.5476(3) -0.0292(2) 0.0321 1.0000 Uani . . . . . .
C29 C 0.2640(3) 1.5948(3) -0.0181(3) 0.0400 1.0000 Uani . . . . . .
C30 C 0.3551(3) 1.5265(3) 0.0555(3) 0.0366 1.0000 Uani . . . . . .
C31 C 0.3033(2) 1.1040(3) 0.1652(2) 0.0214 1.0000 Uani . . . . . .
C32 C 0.3054(3) 1.1318(3) 0.0707(2) 0.0316 1.0000 Uani . . . . . .
C33 C 0.2120(3) 1.2109(3) 0.0001(3) 0.0396 1.0000 Uani . . . . . .
C34 C 0.1165(3) 1.2622(3) 0.0236(3) 0.0423 1.0000 Uani . . . . . .
C35 C 0.1146(3) 1.2340(3) 0.1173(3) 0.0423 1.0000 Uani . . . . . .
C36 C 0.2083(3) 1.1546(3) 0.1882(3) 0.0310 1.0000 Uani . . . . . .
C37 C 0.3958(2) 0.8927(3) 0.3426(2) 0.0229 1.0000 Uani . . . . . .
C38 C 0.3958(3) 0.8816(3) 0.4327(2) 0.0308 1.0000 Uani . . . . . .
C39 C 0.3636(3) 0.8115(4) 0.4971(3) 0.0440 1.0000 Uani . . . . . .
C40 C 0.3324(3) 0.7524(3) 0.4718(3) 0.0491 1.0000 Uani . . . . . .
C41 C 0.3313(3) 0.7633(3) 0.3812(4) 0.0458 1.0000 Uani . . . . . .
C42 C 0.3631(3) 0.8339(3) 0.3165(3) 0.0331 1.0000 Uani . . . . . .
C43 C 0.8006(2) 0.5956(2) 0.3965(2) 0.0195 1.0000 Uani . . . . . .
C44 C 0.6974(2) 0.6398(3) 0.4086(2) 0.0221 1.0000 Uani . . . . . .
C45 C 0.6772(2) 0.5757(3) 0.4909(2) 0.0273 1.0000 Uani . . . . . .
C46 C 0.7606(3) 0.4655(3) 0.5610(2) 0.0302 1.0000 Uani . . . . . .
C47 C 0.8625(3) 0.4207(3) 0.5486(2) 0.0324 1.0000 Uani . . . . . .
C48 C 0.8832(2) 0.4850(3) 0.4673(2) 0.0261 1.0000 Uani . . . . . .
C49 C 0.9252(2) 0.5914(2) 0.2574(2) 0.0201 1.0000 Uani . . . . . .
C50 C 0.9088(3) 0.5131(3) 0.2449(2) 0.0287 1.0000 Uani . . . . . .
C51 C 0.9807(3) 0.4413(3) 0.2125(2) 0.0335 1.0000 Uani . . . . . .
C52 C 1.0694(3) 0.4474(3) 0.1927(2) 0.0317 1.0000 Uani . . . . . .
C53 C 1.0867(3) 0.5243(3) 0.2047(2) 0.0321 1.0000 Uani . . . . . .
C54 C 1.0144(3) 0.5965(3) 0.2374(2) 0.0275 1.0000 Uani . . . . . .
O1 O 0.75886(15) 0.96391(16) 0.18801(13) 0.0169 1.0000 Uani . . . . . .
O2 O 0.71812(15) 1.04566(16) 0.30704(13) 0.0162 1.0000 Uani . . . . . .
O3 O 0.67527(14) 0.89468(16) 0.32661(13) 0.0158 1.0000 Uani . . . . . .
O4 O 0.56843(15) 1.10282(16) 0.17773(13) 0.0157 1.0000 Uani . . . . . .
O5 O 0.93162(15) 0.90602(18) 0.31423(15) 0.0208 1.0000 Uani . . . . . .
O6 O 0.82431(16) 1.11549(18) 0.17110(14) 0.0213 1.0000 Uani . . . . . .
O7 O 0.60552(16) 1.27778(17) 0.16202(14) 0.0197 1.0000 Uani . . . . . .
O8 O 0.51005(15) 1.21712(16) 0.28905(14) 0.0177 1.0000 Uani . . . . . .
O9 O 0.45272(15) 1.04943(18) 0.30418(14) 0.0195 1.0000 Uani . . . . . .
O10 O 0.51025(15) 0.93538(18) 0.21238(14) 0.0189 1.0000 Uani . . . . . .
O11 O 0.72825(15) 0.77958(16) 0.21843(14) 0.0177 1.0000 Uani . . . . . .
O12 O 0.88317(15) 0.73275(17) 0.33089(14) 0.0186 1.0000 Uani . . . . . .
O13 O 0.64519(16) 1.20160(18) 0.03011(14) 0.0214 1.0000 Uani . . . . . .
O14 O 0.59598(16) 1.01393(18) 0.05606(15) 0.0229 1.0000 Uani . . . . . .
O15 O 0.84523(16) 0.80925(18) 0.46523(14) 0.0205 1.0000 Uani . . . . . .
O16 O 0.61274(16) 0.97642(17) 0.45074(14) 0.0210 1.0000 Uani . . . . . .
P1 P 0.93052(5) 1.01546(6) 0.24314(5) 0.0190 1.0000 Uani . . . . . .
P2 P 0.51379(5) 1.31684(6) 0.20744(5) 0.0169 1.0000 Uani . . . . . .
P3 P 0.42516(5) 0.99476(6) 0.25640(5) 0.0160 1.0000 Uani . . . . . .
P4 P 0.83022(5) 0.68562(6) 0.29728(5) 0.0169 1.0000 Uani . . . . . .
Ti1 Ti 0.80910(4) 0.88418(4) 0.33824(3) 0.0157 1.0000 Uani . . . . . .
Ti2 Ti 0.68589(4) 1.12548(4) 0.15666(3) 0.0156 1.0000 Uani . . . . . .
Ti3 Ti 0.58998(4) 1.04504(4) 0.32308(3) 0.0146 1.0000 Uani . . . . . .
Ti4 Ti 0.63636(4) 0.95228(4) 0.18114(3) 0.0151 1.0000 Uani . . . . . .
H11 H 0.5171 1.3537 -0.0544 0.0460 1.0000 Uiso R . . . . .
H12 H 0.5857 1.2837 -0.1041 0.0458 1.0000 Uiso R . . . . .
H21 H 0.4498 1.2261 0.0068 0.0508 1.0000 Uiso R . . . . .
H22 H 0.4333 1.2812 -0.1082 0.0503 1.0000 Uiso R . . . . .
H32 H 0.5955 1.1121 -0.0745 0.0497 1.0000 Uiso R . . . . .
H31 H 0.4949 1.1009 -0.0651 0.0489 1.0000 Uiso R . . . . .
H41 H 0.9051 0.6781 0.5944 0.0303 1.0000 Uiso R . . . . .
H42 H 0.8139 0.6833 0.5329 0.0312 1.0000 Uiso R . . . . .
H51 H 0.7629 0.8435 0.6013 0.0376 1.0000 Uiso R . . . . .
H52 H 0.7496 0.7325 0.6455 0.0370 1.0000 Uiso R . . . . .
H62 H 0.5898 0.8841 0.5664 0.0334 1.0000 Uiso R . . . . .
H61 H 0.6254 0.8218 0.5017 0.0335 1.0000 Uiso R . . . . .
H81 H 0.9845 1.1347 0.0775 0.0588 1.0000 Uiso R . . . . .
H91 H 1.1024 1.0764 -0.0108 0.0724 1.0000 Uiso R . . . . .
H101 H 1.2118 0.8810 0.0356 0.0753 1.0000 Uiso R . . . . .
H111 H 1.2104 0.7397 0.1736 0.0978 1.0000 Uiso R . . . . .
H121 H 1.0986 0.7976 0.2644 0.0760 1.0000 Uiso R . . . . .
H141 H 0.8107 1.2029 0.2823 0.0457 1.0000 Uiso R . . . . .
H151 H 0.8415 1.2663 0.3771 0.0534 1.0000 Uiso R . . . . .
H161 H 1.0115 1.1777 0.4600 0.0406 1.0000 Uiso R . . . . .
H171 H 1.1517 1.0284 0.4438 0.0505 1.0000 Uiso R . . . . .
H181 H 1.1226 0.9628 0.3495 0.0442 1.0000 Uiso R . . . . .
H201 H 0.6526 1.3983 0.1975 0.0293 1.0000 Uiso R . . . . .
H211 H 0.6723 1.5090 0.2549 0.0368 1.0000 Uiso R . . . . .
H221 H 0.5571 1.5848 0.3361 0.0365 1.0000 Uiso R . . . . .
H231 H 0.4228 1.5456 0.3648 0.0369 1.0000 Uiso R . . . . .
H241 H 0.3990 1.4356 0.3098 0.0345 1.0000 Uiso R . . . . .
H261 H 0.3560 1.2851 0.1519 0.0302 1.0000 Uiso R . . . . .
H271 H 0.2077 1.3969 0.0250 0.0405 1.0000 Uiso R . . . . .
H281 H 0.1512 1.5921 -0.0774 0.0371 1.0000 Uiso R . . . . .
H291 H 0.2394 1.6745 -0.0586 0.0499 1.0000 Uiso R . . . . .
H301 H 0.3900 1.5587 0.0623 0.0417 1.0000 Uiso R . . . . .
H321 H 0.3675 1.0958 0.0555 0.0358 1.0000 Uiso R . . . . .
H331 H 0.2149 1.2323 -0.0633 0.0473 1.0000 Uiso R . . . . .
H341 H 0.0531 1.3149 -0.0243 0.0484 1.0000 Uiso R . . . . .
H351 H 0.0501 1.2663 0.1324 0.0496 1.0000 Uiso R . . . . .
H361 H 0.2102 1.1364 0.2518 0.0344 1.0000 Uiso R . . . . .
H381 H 0.4184 0.9217 0.4502 0.0360 1.0000 Uiso R . . . . .
H391 H 0.3638 0.8035 0.5574 0.0483 1.0000 Uiso R . . . . .
H401 H 0.3089 0.7058 0.5154 0.0587 1.0000 Uiso R . . . . .
H411 H 0.3087 0.7241 0.3646 0.0531 1.0000 Uiso R . . . . .
H421 H 0.3650 0.8399 0.2566 0.0385 1.0000 Uiso R . . . . .
H441 H 0.6419 0.7131 0.3607 0.0251 1.0000 Uiso R . . . . .
H451 H 0.6088 0.6060 0.4993 0.0311 1.0000 Uiso R . . . . .
H461 H 0.7479 0.4236 0.6164 0.0347 1.0000 Uiso R . . . . .
H471 H 0.9185 0.3481 0.5956 0.0385 1.0000 Uiso R . . . . .
H481 H 0.9532 0.4548 0.4599 0.0302 1.0000 Uiso R . . . . .
H501 H 0.8471 0.5096 0.2576 0.0341 1.0000 Uiso R . . . . .
H511 H 0.9676 0.3884 0.2047 0.0391 1.0000 Uiso R . . . . .
H521 H 1.1176 0.3979 0.1716 0.0360 1.0000 Uiso R . . . . .
H531 H 1.1466 0.5293 0.1905 0.0371 1.0000 Uiso R . . . . .
H541 H 1.0274 0.6477 0.2457 0.0326 1.0000 Uiso R . . . . .
loop_
_atom_site_aniso_label
_atom_site_aniso_U_11
_atom_site_aniso_U_22
_atom_site_aniso_U_33
_atom_site_aniso_U_23
_atom_site_aniso_U_13
_atom_site_aniso_U_12
C1 0.044(2) 0.0352(18) 0.0286(17) -0.0066(15) -0.0074(15) -0.0215(17)
C2 0.0351(19) 0.045(2) 0.043(2) -0.0189(18) 0.0037(16) -0.0208(17)
C3 0.049(2) 0.0363(19) 0.0303(18) -0.0058(16) -0.0086(16) -0.0252(18)
C4 0.0250(15) 0.0234(14) 0.0201(14) -0.0081(12) 0.0063(11) -0.0080(12)
C5 0.0245(15) 0.0354(17) 0.0263(15) -0.0157(14) 0.0060(12) -0.0075(14)
C6 0.0235(15) 0.0279(16) 0.0259(15) -0.0128(13) 0.0092(12) -0.0079(13)
C7 0.0190(14) 0.0359(17) 0.0309(16) -0.0218(14) 0.0076(12) -0.0118(13)
C8 0.072(3) 0.057(3) 0.066(3) -0.047(2) 0.047(2) -0.049(2)
C9 0.076(3) 0.087(4) 0.070(3) -0.057(3) 0.053(3) -0.064(3)
C10 0.044(2) 0.092(4) 0.057(3) -0.052(3) 0.032(2) -0.025(3)
C11 0.083(4) 0.056(3) 0.062(3) -0.026(3) 0.040(3) 0.005(3)
C12 0.061(3) 0.042(2) 0.045(2) -0.017(2) 0.027(2) 0.001(2)
C13 0.0188(13) 0.0244(14) 0.0259(14) -0.0131(12) 0.0051(11) -0.0122(12)
C14 0.0208(15) 0.045(2) 0.052(2) -0.0351(19) 0.0017(14) -0.0096(14)
C15 0.0307(18) 0.051(2) 0.062(3) -0.046(2) 0.0085(17) -0.0138(17)
C16 0.0379(19) 0.044(2) 0.0400(19) -0.0261(17) 0.0056(15) -0.0261(16)
C17 0.0245(16) 0.049(2) 0.057(2) -0.032(2) 0.0001(16) -0.0176(16)
C18 0.0200(15) 0.0403(19) 0.054(2) -0.0321(18) 0.0031(14) -0.0102(14)
C19 0.0191(13) 0.0157(12) 0.0220(13) -0.0107(11) 0.0009(10) -0.0065(10)
C20 0.0198(13) 0.0262(15) 0.0358(16) -0.0200(14) 0.0063(12) -0.0108(12)
C21 0.0274(16) 0.0314(17) 0.0401(18) -0.0184(15) 0.0014(13) -0.0173(14)
C22 0.0401(18) 0.0268(15) 0.0305(16) -0.0166(14) -0.0004(14) -0.0179(14)
C23 0.0390(18) 0.0328(17) 0.0423(19) -0.0290(16) 0.0165(15) -0.0200(15)
C24 0.0288(16) 0.0298(16) 0.0383(17) -0.0243(15) 0.0142(13) -0.0168(13)
C25 0.0176(12) 0.0205(13) 0.0237(13) -0.0137(12) 0.0051(10) -0.0093(11)
C26 0.0212(14) 0.0235(14) 0.0388(17) -0.0149(14) 0.0034(13) -0.0114(12)
C27 0.0241(15) 0.0371(18) 0.045(2) -0.0229(17) 0.0013(14) -0.0159(14)
C28 0.0189(14) 0.0360(18) 0.0289(16) -0.0102(14) -0.0024(12) -0.0110(13)
C29 0.0310(18) 0.0271(17) 0.0404(19) -0.0004(16) -0.0076(15) -0.0149(14)
C30 0.0306(17) 0.0260(16) 0.0422(19) -0.0043(15) -0.0092(15) -0.0181(14)
C31 0.0197(13) 0.0191(13) 0.0261(14) -0.0116(12) 0.0012(11) -0.0102(11)
C32 0.0316(17) 0.0341(17) 0.0251(15) -0.0141(14) 0.0024(13) -0.0150(14)
C33 0.041(2) 0.0382(19) 0.0285(17) -0.0119(16) -0.0043(15) -0.0175(17)
C34 0.0360(19) 0.0253(16) 0.044(2) -0.0127(16) -0.0190(16) -0.0050(14)
C35 0.0214(16) 0.0386(19) 0.062(2) -0.037(2) -0.0053(16) -0.0017(14)
C36 0.0193(14) 0.0350(17) 0.0384(18) -0.0277(16) 0.0016(13) -0.0056(13)
C37 0.0135(12) 0.0209(13) 0.0269(14) -0.0113(12) 0.0054(11) -0.0047(11)
C38 0.0212(14) 0.0344(17) 0.0256(15) -0.0125(14) 0.0049(12) -0.0094(13)
C39 0.0350(19) 0.044(2) 0.0290(18) -0.0061(17) 0.0086(15) -0.0160(17)
C40 0.035(2) 0.0286(18) 0.053(2) -0.0023(18) 0.0209(18) -0.0127(16)
C41 0.038(2) 0.0306(18) 0.080(3) -0.033(2) 0.028(2) -0.0209(16)
C42 0.0350(17) 0.0306(16) 0.048(2) -0.0270(16) 0.0219(15) -0.0208(14)
C43 0.0167(13) 0.0208(13) 0.0228(13) -0.0144(12) 0.0044(10) -0.0079(11)
C44 0.0184(13) 0.0230(14) 0.0252(14) -0.0130(12) 0.0049(11) -0.0100(11)
C45 0.0203(14) 0.0316(16) 0.0315(16) -0.0162(14) 0.0090(12) -0.0144(13)
C46 0.0290(16) 0.0323(17) 0.0256(15) -0.0075(14) 0.0069(12) -0.0200(14)
C47 0.0247(15) 0.0268(16) 0.0277(16) -0.0039(14) -0.0003(12) -0.0100(13)
C48 0.0178(13) 0.0235(14) 0.0280(15) -0.0102(13) 0.0026(11) -0.0072(12)
C49 0.0190(13) 0.0165(12) 0.0195(13) -0.0108(11) 0.0025(10) -0.0042(10)
C50 0.0264(15) 0.0283(15) 0.0347(17) -0.0230(14) 0.0069(13) -0.0101(13)
C51 0.0365(18) 0.0303(17) 0.0360(18) -0.0241(15) 0.0085(14) -0.0124(14)
C52 0.0301(16) 0.0253(15) 0.0275(15) -0.0176(14) 0.0080(13) -0.0026(13)
C53 0.0266(16) 0.0305(16) 0.0316(16) -0.0166(15) 0.0122(13) -0.0091(13)
C54 0.0247(15) 0.0264(15) 0.0307(16) -0.0190(14) 0.0102(12) -0.0089(12)
O1 0.0129(8) 0.0155(9) 0.0199(9) -0.0101(8) 0.0032(7) -0.0047(7)
O2 0.0135(8) 0.0161(9) 0.0198(9) -0.0111(8) 0.0031(7) -0.0063(7)
O3 0.0136(8) 0.0158(9) 0.0177(9) -0.0110(8) 0.0044(7) -0.0051(7)
O4 0.0147(8) 0.0157(9) 0.0174(9) -0.0110(8) 0.0045(7) -0.0060(7)
O5 0.0124(9) 0.0207(10) 0.0265(10) -0.0128(9) 0.0036(7) -0.0059(8)
O6 0.0162(9) 0.0213(10) 0.0242(10) -0.0110(9) 0.0040(8) -0.0088(8)
O7 0.0186(9) 0.0164(9) 0.0241(10) -0.0123(8) 0.0052(8) -0.0073(8)
O8 0.0174(9) 0.0146(9) 0.0205(9) -0.0109(8) 0.0046(7) -0.0063(7)
O9 0.0135(9) 0.0261(10) 0.0265(10) -0.0203(9) 0.0058(7) -0.0091(8)
O10 0.0169(9) 0.0241(10) 0.0259(10) -0.0193(9) 0.0095(8) -0.0118(8)
O11 0.0153(9) 0.0154(9) 0.0210(9) -0.0124(8) 0.0033(7) -0.0042(7)
O12 0.0143(9) 0.0165(9) 0.0249(10) -0.0140(8) 0.0043(7) -0.0048(7)
O13 0.0218(10) 0.0232(10) 0.0212(10) -0.0118(9) 0.0043(8) -0.0125(8)
O14 0.0202(10) 0.0224(10) 0.0237(10) -0.0127(9) 0.0043(8) -0.0086(8)
O15 0.0167(9) 0.0216(10) 0.0206(9) -0.0108(8) 0.0025(7) -0.0080(8)
O16 0.0179(9) 0.0190(9) 0.0249(10) -0.0118(9) 0.0057(8) -0.0081(8)
P1 0.0130(3) 0.0222(3) 0.0238(3) -0.0137(3) 0.0057(3) -0.0086(3)
P2 0.0148(3) 0.0143(3) 0.0213(3) -0.0110(3) 0.0026(2) -0.0056(2)
P3 0.0132(3) 0.0187(3) 0.0188(3) -0.0129(3) 0.0045(2) -0.0070(3)
P4 0.0141(3) 0.0152(3) 0.0204(3) -0.0116(3) 0.0048(2) -0.0047(3)
Ti1 0.0113(2) 0.0153(2) 0.0194(2) -0.0108(2) 0.00283(17) -0.00432(18)
Ti2 0.0129(2) 0.0159(2) 0.0184(2) -0.0102(2) 0.00403(17) -0.00639(18)
Ti3 0.0128(2) 0.0147(2) 0.0170(2) -0.01116(19) 0.00425(17) -0.00496(18)
Ti4 0.0127(2) 0.0159(2) 0.0185(2) -0.0123(2) 0.00475(17) -0.00549(18)

_refine_ls_extinction_method     None
_oxford_refine_ls_scale          2.86(2)
loop_
_geom_bond_atom_site_label_1
_geom_bond_site_symmetry_1
_geom_bond_atom_site_label_2
_geom_bond_site_symmetry_2
_geom_bond_distance
_geom_bond_publ_flag
C1 . C2 . 1.536(5) yes
C1 . O13 . 1.406(4) yes
C1 . H11 . 0.968 no
C1 . H12 . 0.964 no
C2 . C3 . 1.471(6) yes
C2 . H21 . 0.999 no
C2 . H22 . 1.001 no
C3 . O14 . 1.408(4) yes
C3 . H32 . 0.992 no
C3 . H31 . 0.946 no
C4 . C5 . 1.515(4) yes
C4 . O15 . 1.413(4) yes
C4 . H41 . 1.009 no
C4 . H42 . 0.996 no
C5 . C6 . 1.506(4) yes
C5 . H51 . 0.976 no
C5 . H52 . 0.974 no
C6 . O16 . 1.420(4) yes
C6 . H62 . 0.964 no
C6 . H61 . 0.980 no
C7 . C8 . 1.388(5) yes
C7 . C12 . 1.365(6) yes
C7 . P1 . 1.793(3) yes
C8 . C9 . 1.388(6) yes
C8 . H81 . 0.930 no
C9 . C10 . 1.363(8) yes
C9 . H91 . 0.924 no
C10 . C11 . 1.370(8) yes
C10 . H101 . 0.923 no
C11 . C12 . 1.385(6) yes
C11 . H111 . 0.942 no
C12 . H121 . 0.933 no
C13 . C14 . 1.398(5) yes
C13 . C18 . 1.388(4) yes
C13 . P1 . 1.791(3) yes
C14 . C15 . 1.387(5) yes
C14 . H141 . 0.913 no
C15 . C16 . 1.380(5) yes
C15 . H151 . 0.934 no
C16 . C17 . 1.374(6) yes
C16 . H161 . 0.911 no
C17 . C18 . 1.397(5) yes
C17 . H171 . 0.914 no
C18 . H181 . 0.933 no
C19 . C20 . 1.387(4) yes
C19 . C24 . 1.397(4) yes
C19 . P2 . 1.798(3) yes
C20 . C21 . 1.399(5) yes
C20 . H201 . 0.939 no
C21 . C22 . 1.367(5) yes
C21 . H211 . 0.925 no
C22 . C23 . 1.386(5) yes
C22 . H221 . 0.954 no
C23 . C24 . 1.384(5) yes
C23 . H231 . 0.928 no
C24 . H241 . 0.980 no
C25 . C26 . 1.401(4) yes
C25 . C30 . 1.384(4) yes
C25 . P2 . 1.795(3) yes
C26 . C27 . 1.382(5) yes
C26 . H261 . 0.924 no
C27 . C28 . 1.399(5) yes
C27 . H271 . 0.947 no
C28 . C29 . 1.353(5) yes
C28 . H281 . 0.909 no
C29 . C30 . 1.396(5) yes
C29 . H291 . 0.938 no
C30 . H301 . 0.896 no
C31 . C32 . 1.404(4) yes
C31 . C36 . 1.376(4) yes
C31 . P3 . 1.799(3) yes
C32 . C33 . 1.383(5) yes
C32 . H321 . 0.910 no
C33 . C34 . 1.388(6) yes
C33 . H331 . 0.938 no
C34 . C35 . 1.390(6) yes
C34 . H341 . 0.938 no
C35 . C36 . 1.387(5) yes
C35 . H351 . 0.925 no
C36 . H361 . 0.940 no
C37 . C38 . 1.394(4) yes
C37 . C42 . 1.391(5) yes
C37 . P3 . 1.794(3) yes
C38 . C39 . 1.386(5) yes
C38 . H381 . 0.949 no
C39 . C40 . 1.372(7) yes
C39 . H391 . 0.932 no
C40 . C41 . 1.404(7) yes
C40 . H401 . 0.949 no
C41 . C42 . 1.389(5) yes
C41 . H411 . 0.928 no
C42 . H421 . 0.935 no
C43 . C44 . 1.395(4) yes
C43 . C48 . 1.403(4) yes
C43 . P4 . 1.799(3) yes
C44 . C45 . 1.387(4) yes
C44 . H441 . 0.939 no
C45 . C46 . 1.401(5) yes
C45 . H451 . 0.928 no
C46 . C47 . 1.381(5) yes
C46 . H461 . 0.921 no
C47 . C48 . 1.382(5) yes
C47 . H471 . 0.933 no
C48 . H481 . 0.942 no
C49 . C50 . 1.399(4) yes
C49 . C54 . 1.389(4) yes
C49 . P4 . 1.795(3) yes
C50 . C51 . 1.388(4) yes
C50 . H501 . 0.958 no
C51 . C52 . 1.388(5) yes
C51 . H511 . 0.958 no
C52 . C53 . 1.381(5) yes
C52 . H521 . 0.935 no
C53 . C54 . 1.396(4) yes
C53 . H531 . 0.946 no
C54 . H541 . 0.936 no
O1 . Ti1 . 2.1350(19) yes
O1 . Ti2 . 1.910(2) yes
O1 . Ti4 . 1.923(2) yes
O2 . Ti1 . 1.9177(19) yes
O2 . Ti2 . 2.1269(19) yes
O2 . Ti3 . 1.923(2) yes
O3 . Ti1 . 1.926(2) yes
O3 . Ti3 . 1.9412(19) yes
O3 . Ti4 . 2.1016(19) yes
O4 . Ti2 . 1.933(2) yes
O4 . Ti3 . 2.0898(19) yes
O4 . Ti4 . 1.9379(19) yes
O5 . P1 . 1.522(2) yes
O5 . Ti1 . 2.005(2) yes
O6 . P1 . 1.527(2) yes
O6 . Ti2 . 2.002(2) yes
O7 . P2 . 1.519(2) yes
O7 . Ti2 . 2.032(2) yes
O8 . P2 . 1.522(2) yes
O8 . Ti3 . 2.0306(19) yes
O9 . P3 . 1.525(2) yes
O9 . Ti3 . 2.036(2) yes
O10 . P3 . 1.525(2) yes
O10 . Ti4 . 2.038(2) yes
O11 . P4 . 1.5266(19) yes
O11 . Ti4 . 2.0279(19) yes
O12 . P4 . 1.518(2) yes
O12 . Ti1 . 2.036(2) yes
O13 . Ti2 . 1.787(2) yes
O14 . Ti4 . 1.785(2) yes
O15 . Ti1 . 1.791(2) yes
O16 . Ti3 . 1.808(2) yes
P1 . Ti1 . 3.1876(9) yes
P2 . Ti2 . 3.2024(8) yes
P3 . Ti3 . 3.2170(8) yes
P3 . Ti4 . 3.2178(8) yes
P4 . Ti1 . 3.1836(8) yes
Ti1 . Ti2 . 3.0757(7) yes
Ti1 . Ti3 . 2.8891(6) yes
Ti1 . Ti4 . 3.0908(7) yes
Ti2 . Ti3 . 3.0694(7) yes
Ti2 . Ti4 . 2.8852(7) yes
Ti3 . Ti4 . 3.0800(6) yes
loop_
_geom_angle_atom_site_label_1
_geom_angle_site_symmetry_1
_geom_angle_atom_site_label_2
_geom_angle_site_symmetry_2
_geom_angle_atom_site_label_3
_geom_angle_site_symmetry_3
_geom_angle
_geom_angle_publ_flag
C2 . C1 . O13 . 112.9(3) yes
C2 . C1 . H11 . 110.9 no
O13 . C1 . H11 . 109.4 no
C2 . C1 . H12 . 108.3 no
O13 . C1 . H12 . 106.8 no
H11 . C1 . H12 . 108.3 no
C1 . C2 . C3 . 114.2(4) yes
C1 . C2 . H21 . 111.3 no
C3 . C2 . H21 . 109.0 no
C1 . C2 . H22 . 106.4 no
C3 . C2 . H22 . 105.6 no
H21 . C2 . H22 . 110.1 no
C2 . C3 . O14 . 116.1(3) yes
C2 . C3 . H32 . 102.5 no
O14 . C3 . H32 . 109.3 no
C2 . C3 . H31 . 109.6 no
O14 . C3 . H31 . 109.7 no
H32 . C3 . H31 . 109.4 no
C5 . C4 . O15 . 112.1(3) yes
C5 . C4 . H41 . 111.0 no
O15 . C4 . H41 . 105.6 no
C5 . C4 . H42 . 106.9 no
O15 . C4 . H42 . 110.5 no
H41 . C4 . H42 . 110.8 no
C4 . C5 . C6 . 114.9(3) yes
C4 . C5 . H51 . 109.6 no
C6 . C5 . H51 . 110.4 no
C4 . C5 . H52 . 105.2 no
C6 . C5 . H52 . 105.8 no
H51 . C5 . H52 . 110.6 no
C5 . C6 . O16 . 112.0(3) yes
C5 . C6 . H62 . 105.7 no
O16 . C6 . H62 . 105.9 no
C5 . C6 . H61 . 110.6 no
O16 . C6 . H61 . 110.5 no
H62 . C6 . H61 . 112.0 no
C8 . C7 . C12 . 118.7(4) yes
C8 . C7 . P1 . 120.3(3) yes
C12 . C7 . P1 . 120.9(3) yes
C7 . C8 . C9 . 120.1(4) yes
C7 . C8 . H81 . 119.6 no
C9 . C8 . H81 . 120.3 no
C8 . C9 . C10 . 120.3(5) yes
C8 . C9 . H91 . 120.1 no
C10 . C9 . H91 . 119.6 no
C9 . C10 . C11 . 120.0(4) yes
C9 . C10 . H101 . 120.3 no
C11 . C10 . H101 . 119.7 no
C10 . C11 . C12 . 119.8(5) yes
C10 . C11 . H111 . 121.0 no
C12 . C11 . H111 . 119.1 no
C11 . C12 . C7 . 121.1(5) yes
C11 . C12 . H121 . 119.4 no
C7 . C12 . H121 . 119.4 no
C14 . C13 . C18 . 118.4(3) yes
C14 . C13 . P1 . 118.8(2) yes
C18 . C13 . P1 . 122.5(3) yes
C13 . C14 . C15 . 120.7(3) yes
C13 . C14 . H141 . 120.6 no
C15 . C14 . H141 . 118.6 no
C14 . C15 . C16 . 120.2(3) yes
C14 . C15 . H151 . 119.0 no
C16 . C15 . H151 . 120.8 no
C15 . C16 . C17 . 119.7(3) yes
C15 . C16 . H161 . 118.6 no
C17 . C16 . H161 . 121.7 no
C16 . C17 . C18 . 120.5(3) yes
C16 . C17 . H171 . 120.2 no
C18 . C17 . H171 . 119.2 no
C17 . C18 . C13 . 120.3(3) yes
C17 . C18 . H181 . 118.4 no
C13 . C18 . H181 . 121.3 no
C20 . C19 . C24 . 119.1(3) yes
C20 . C19 . P2 . 120.1(2) yes
C24 . C19 . P2 . 120.8(2) yes
C19 . C20 . C21 . 120.3(3) yes
C19 . C20 . H201 . 118.7 no
C21 . C20 . H201 . 121.1 no
C20 . C21 . C22 . 120.1(3) yes
C20 . C21 . H211 . 120.2 no
C22 . C21 . H211 . 119.7 no
C21 . C22 . C23 . 120.1(3) yes
C21 . C22 . H221 . 119.6 no
C23 . C22 . H221 . 120.3 no
C22 . C23 . C24 . 120.4(3) yes
C22 . C23 . H231 . 119.8 no
C24 . C23 . H231 . 119.8 no
C19 . C24 . C23 . 120.0(3) yes
C19 . C24 . H241 . 119.6 no
C23 . C24 . H241 . 120.4 no
C26 . C25 . C30 . 119.2(3) yes
C26 . C25 . P2 . 119.6(2) yes
C30 . C25 . P2 . 121.0(2) yes
C25 . C26 . C27 . 120.0(3) yes
C25 . C26 . H261 . 118.9 no
C27 . C26 . H261 . 121.0 no
C26 . C27 . C28 . 119.7(3) yes
C26 . C27 . H271 . 120.3 no
C28 . C27 . H271 . 120.0 no
C27 . C28 . C29 . 120.3(3) yes
C27 . C28 . H281 . 119.3 no
C29 . C28 . H281 . 120.4 no
C28 . C29 . C30 . 120.6(3) yes
C28 . C29 . H291 . 120.5 no
C30 . C29 . H291 . 118.9 no
C29 . C30 . C25 . 120.1(3) yes
C29 . C30 . H301 . 119.8 no
C25 . C30 . H301 . 120.0 no
C32 . C31 . C36 . 120.2(3) yes
C32 . C31 . P3 . 119.1(2) yes
C36 . C31 . P3 . 120.6(2) yes
C31 . C32 . C33 . 120.2(3) yes
C31 . C32 . H321 . 120.7 no
C33 . C32 . H321 . 119.1 no
C32 . C33 . C34 . 119.3(4) yes
C32 . C33 . H331 . 119.3 no
C34 . C33 . H331 . 121.3 no
C33 . C34 . C35 . 120.4(3) yes
C33 . C34 . H341 . 119.3 no
C35 . C34 . H341 . 120.3 no
C34 . C35 . C36 . 120.2(4) yes
C34 . C35 . H351 . 119.5 no
C36 . C35 . H351 . 120.3 no
C35 . C36 . C31 . 119.7(3) yes
C35 . C36 . H361 . 122.4 no
C31 . C36 . H361 . 117.8 no
C38 . C37 . C42 . 120.3(3) yes
C38 . C37 . P3 . 119.6(3) yes
C42 . C37 . P3 . 119.8(3) yes
C37 . C38 . C39 . 120.2(4) yes
C37 . C38 . H381 . 119.9 no
C39 . C38 . H381 . 119.8 no
C38 . C39 . C40 . 119.6(4) yes
C38 . C39 . H391 . 120.6 no
C40 . C39 . H391 . 119.8 no
C39 . C40 . C41 . 120.8(3) yes
C39 . C40 . H401 . 119.6 no
C41 . C40 . H401 . 119.6 no
C40 . C41 . C42 . 119.7(4) yes
C40 . C41 . H411 . 120.0 no
C42 . C41 . H411 . 120.4 no
C37 . C42 . C41 . 119.4(4) yes
C37 . C42 . H421 . 120.1 no
C41 . C42 . H421 . 120.5 no
C44 . C43 . C48 . 119.4(3) yes
C44 . C43 . P4 . 120.4(2) yes
C48 . C43 . P4 . 119.8(2) yes
C43 . C44 . C45 . 120.2(3) yes
C43 . C44 . H441 . 119.4 no
C45 . C44 . H441 . 120.4 no
C44 . C45 . C46 . 119.7(3) yes
C44 . C45 . H451 . 120.0 no
C46 . C45 . H451 . 120.3 no
C45 . C46 . C47 . 120.3(3) yes
C45 . C46 . H461 . 120.0 no
C47 . C46 . H461 . 119.7 no
C46 . C47 . C48 . 120.2(3) yes
C46 . C47 . H471 . 120.6 no
C48 . C47 . H471 . 119.1 no
C43 . C48 . C47 . 120.2(3) yes
C43 . C48 . H481 . 119.9 no
C47 . C48 . H481 . 119.9 no
C50 . C49 . C54 . 119.5(3) yes
C50 . C49 . P4 . 119.8(2) yes
C54 . C49 . P4 . 120.8(2) yes
C49 . C50 . C51 . 120.3(3) yes
C49 . C50 . H501 . 120.2 no
C51 . C50 . H501 . 119.5 no
C50 . C51 . C52 . 119.6(3) yes
C50 . C51 . H511 . 118.5 no
C52 . C51 . H511 . 121.8 no
C51 . C52 . C53 . 120.7(3) yes
C51 . C52 . H521 . 118.8 no
C53 . C52 . H521 . 120.5 no
C52 . C53 . C54 . 119.7(3) yes
C52 . C53 . H531 . 120.9 no
C54 . C53 . H531 . 119.4 no
C53 . C54 . C49 . 120.2(3) yes
C53 . C54 . H541 . 118.8 no
C49 . C54 . H541 . 121.0 no
Ti1 . O1 . Ti2 . 98.83(9) yes
Ti1 . O1 . Ti4 . 99.10(9) yes
Ti2 . O1 . Ti4 . 97.66(8) yes
Ti1 . O2 . Ti2 . 98.88(8) yes
Ti1 . O2 . Ti3 . 97.57(9) yes
Ti2 . O2 . Ti3 . 98.43(8) yes
Ti1 . O3 . Ti3 . 96.68(9) yes
Ti1 . O3 . Ti4 . 100.15(8) yes
Ti3 . O3 . Ti4 . 99.18(8) yes
Ti2 . O4 . Ti3 . 99.39(8) yes
Ti2 . O4 . Ti4 . 96.39(8) yes
Ti3 . O4 . Ti4 . 99.69(8) yes
P1 . O5 . Ti1 . 128.80(12) yes
P1 . O6 . Ti2 . 129.94(13) yes
P2 . O7 . Ti2 . 128.22(12) yes
P2 . O8 . Ti3 . 127.28(12) yes
P3 . O9 . Ti3 . 128.65(12) yes
P3 . O10 . Ti4 . 128.61(12) yes
P4 . O11 . Ti4 . 126.87(12) yes
P4 . O12 . Ti1 . 126.62(11) yes
C1 . O13 . Ti2 . 144.9(2) yes
C3 . O14 . Ti4 . 152.5(2) yes
C4 . O15 . Ti1 . 143.7(2) yes
C6 . O16 . Ti3 . 136.6(2) yes
C7 . P1 . C13 . 111.38(15) yes
C7 . P1 . O6 . 108.15(14) yes
C13 . P1 . O6 . 106.72(13) yes
C7 . P1 . O5 . 107.16(14) yes
C13 . P1 . O5 . 108.45(13) yes
O6 . P1 . O5 . 115.04(12) yes
C7 . P1 . Ti1 . 124.03(12) yes
C13 . P1 . Ti1 . 115.50(10) yes
O6 . P1 . Ti1 . 86.07(8) yes
O5 . P1 . Ti1 . 29.35(7) yes
C19 . P2 . C25 . 107.55(13) yes
C19 . P2 . O8 . 109.91(12) yes
C25 . P2 . O8 . 108.83(13) yes
C19 . P2 . O7 . 106.24(13) yes
C25 . P2 . O7 . 109.09(12) yes
O8 . P2 . O7 . 114.97(11) yes
C19 . P2 . Ti2 . 130.48(10) yes
C25 . P2 . Ti2 . 109.50(10) yes
O8 . P2 . Ti2 . 87.77(8) yes
O7 . P2 . Ti2 . 29.90(8) yes
C31 . P3 . C37 . 104.46(14) yes
C31 . P3 . O9 . 110.56(13) yes
C37 . P3 . O9 . 107.71(14) yes
C31 . P3 . O10 . 108.00(13) yes
C37 . P3 . O10 . 110.88(13) yes
O9 . P3 . O10 . 114.76(11) yes
C31 . P3 . Ti3 . 125.41(10) yes
C37 . P3 . Ti3 . 120.05(10) yes
O9 . P3 . Ti3 . 29.62(7) yes
O10 . P3 . Ti3 . 85.20(8) yes
C31 . P3 . Ti4 . 114.34(10) yes
C37 . P3 . Ti4 . 130.94(9) yes
O9 . P3 . Ti4 . 86.10(8) yes
O10 . P3 . Ti4 . 29.66(8) yes
Ti3 . P3 . Ti4 . 57.193(16) yes
C43 . P4 . C49 . 107.27(13) yes
C43 . P4 . O11 . 108.46(12) yes
C49 . P4 . O11 . 109.48(12) yes
C43 . P4 . O12 . 108.97(12) yes
C49 . P4 . O12 . 107.37(13) yes
O11 . P4 . O12 . 115.03(11) yes
C43 . P4 . Ti1 . 105.39(9) yes
C49 . P4 . Ti1 . 134.65(10) yes
O11 . P4 . Ti1 . 88.62(8) yes
O12 . P4 . Ti1 . 30.88(7) yes
O1 . Ti1 . O12 . 82.85(8) yes
O1 . Ti1 . O5 . 86.29(8) yes
O12 . Ti1 . O5 . 92.18(8) yes
O1 . Ti1 . O3 . 79.44(8) yes
O12 . Ti1 . O3 . 91.06(8) yes
O5 . Ti1 . O3 . 164.85(8) yes
O1 . Ti1 . O2 . 80.45(8) yes
O12 . Ti1 . O2 . 162.80(8) yes
O5 . Ti1 . O2 . 90.80(8) yes
O3 . Ti1 . O2 . 81.91(8) yes
O1 . Ti1 . P4 . 73.51(5) yes
O12 . Ti1 . P4 . 22.50(6) yes
O5 . Ti1 . P4 . 111.40(6) yes
O3 . Ti1 . P4 . 69.43(6) yes
O2 . Ti1 . P4 . 144.05(6) yes
O1 . Ti1 . P1 . 72.01(6) yes
O12 . Ti1 . P1 . 106.11(6) yes
O5 . Ti1 . P1 . 21.84(6) yes
O3 . Ti1 . P1 . 144.14(6) yes
O2 . Ti1 . P1 . 72.48(6) yes
O1 . Ti1 . O15 . 174.32(9) yes
O12 . Ti1 . O15 . 94.04(9) yes
O5 . Ti1 . O15 . 98.61(9) yes
O3 . Ti1 . O15 . 95.91(9) yes
O2 . Ti1 . O15 . 102.25(9) yes
O1 . Ti1 . Ti2 . 37.86(5) yes
O12 . Ti1 . Ti2 . 120.61(6) yes
O5 . Ti1 . Ti2 . 82.97(6) yes
O3 . Ti1 . Ti2 . 82.65(6) yes
O2 . Ti1 . Ti2 . 43.10(6) yes
O1 . Ti1 . Ti3 . 84.49(5) yes
O12 . Ti1 . Ti3 . 132.80(6) yes
O5 . Ti1 . Ti3 . 132.07(6) yes
O3 . Ti1 . Ti3 . 41.86(6) yes
O2 . Ti1 . Ti3 . 41.28(6) yes
O1 . Ti1 . Ti4 . 37.90(5) yes
O12 . Ti1 . Ti4 . 81.12(6) yes
O5 . Ti1 . Ti4 . 124.14(6) yes
O3 . Ti1 . Ti4 . 42.01(6) yes
O2 . Ti1 . Ti4 . 83.19(6) yes
P4 . Ti1 . P1 . 120.30(2) yes
P4 . Ti1 . O15 . 101.88(7) yes
P1 . Ti1 . O15 . 113.51(7) yes
P4 . Ti1 . Ti2 . 109.81(2) yes
P1 . Ti1 . Ti2 . 61.499(18) yes
O15 . Ti1 . Ti2 . 145.30(7) yes
P4 . Ti1 . Ti3 . 110.68(2) yes
P1 . Ti1 . Ti3 . 112.68(2) yes
O15 . Ti1 . Ti3 . 94.24(7) yes
Ti2 . Ti1 . Ti3 . 61.846(16) yes
P4 . Ti1 . Ti4 . 61.035(17) yes
P1 . Ti1 . Ti4 . 108.81(2) yes
O15 . Ti1 . Ti4 . 137.00(7) yes
Ti2 . Ti1 . Ti4 . 55.795(15) yes
Ti3 . Ti1 . Ti4 . 61.893(15) yes
Ti1 . Ti2 . O2 . 38.03(5) yes
Ti1 . Ti2 . O7 . 121.49(6) yes
O2 . Ti2 . O7 . 83.55(8) yes
Ti1 . Ti2 . O6 . 82.34(6) yes
O2 . Ti2 . O6 . 85.64(8) yes
O7 . Ti2 . O6 . 92.68(9) yes
Ti1 . Ti2 . O4 . 83.08(6) yes
O2 . Ti2 . O4 . 80.04(8) yes
O7 . Ti2 . O4 . 91.00(8) yes
O6 . Ti2 . O4 . 164.72(8) yes
Ti1 . Ti2 . O1 . 43.31(6) yes
O2 . Ti2 . O1 . 80.82(8) yes
O7 . Ti2 . O1 . 163.75(9) yes
O6 . Ti2 . O1 . 90.56(8) yes
O4 . Ti2 . O1 . 81.95(8) yes
Ti1 . Ti2 . P2 . 109.28(2) yes
O2 . Ti2 . P2 . 72.59(5) yes
O7 . Ti2 . P2 . 21.88(6) yes
O6 . Ti2 . P2 . 110.04(6) yes
O4 . Ti2 . P2 . 70.73(6) yes
Ti1 . Ti2 . O13 . 145.96(7) yes
O2 . Ti2 . O13 . 174.23(9) yes
O7 . Ti2 . O13 . 92.52(9) yes
O6 . Ti2 . O13 . 98.80(9) yes
O4 . Ti2 . O13 . 95.85(9) yes
Ti1 . Ti2 . Ti3 . 56.088(15) yes
O2 . Ti2 . Ti3 . 38.29(5) yes
O7 . Ti2 . Ti3 . 81.58(6) yes
O6 . Ti2 . Ti3 . 123.91(6) yes
O4 . Ti2 . Ti3 . 42.20(6) yes
Ti1 . Ti2 . Ti4 . 62.368(16) yes
O2 . Ti2 . Ti4 . 85.22(5) yes
O7 . Ti2 . Ti4 . 132.82(6) yes
O6 . Ti2 . Ti4 . 131.88(6) yes
O4 . Ti2 . Ti4 . 41.87(6) yes
O1 . Ti2 . P2 . 144.46(6) yes
O1 . Ti2 . O13 . 102.72(9) yes
P2 . Ti2 . O13 . 102.29(7) yes
O1 . Ti2 . Ti3 . 83.39(6) yes
P2 . Ti2 . Ti3 . 61.117(18) yes
O13 . Ti2 . Ti3 . 136.99(7) yes
O1 . Ti2 . Ti4 . 41.33(6) yes
P2 . Ti2 . Ti4 . 111.87(2) yes
O13 . Ti2 . Ti4 . 94.44(7) yes
Ti3 . Ti2 . Ti4 . 62.203(16) yes
Ti2 . Ti3 . Ti1 . 62.066(16) yes
Ti2 . Ti3 . O4 . 38.41(5) yes
Ti1 . Ti3 . O4 . 85.49(5) yes
Ti2 . Ti3 . O9 . 121.86(6) yes
Ti1 . Ti3 . O9 . 134.17(6) yes
O4 . Ti3 . O9 . 83.57(8) yes
Ti2 . Ti3 . O8 . 83.77(6) yes
Ti1 . Ti3 . O8 . 131.62(6) yes
O4 . Ti3 . O8 . 87.48(8) yes
O9 . Ti3 . O8 . 92.18(8) yes
Ti2 . Ti3 . O3 . 82.59(6) yes
Ti1 . Ti3 . O3 . 41.46(6) yes
O4 . Ti3 . O3 . 80.20(8) yes
O9 . Ti3 . O3 . 92.77(8) yes
O8 . Ti3 . O3 . 166.11(8) yes
Ti2 . Ti3 . O2 . 43.27(6) yes
Ti1 . Ti3 . O2 . 41.14(6) yes
O4 . Ti3 . O2 . 81.21(8) yes
O9 . Ti3 . O2 . 164.42(8) yes
O8 . Ti3 . O2 . 90.47(8) yes
Ti2 . Ti3 . P3 . 107.84(2) yes
Ti1 . Ti3 . P3 . 114.16(2) yes
O4 . Ti3 . P3 . 70.39(6) yes
O9 . Ti3 . P3 . 21.73(6) yes
O8 . Ti3 . P3 . 108.13(6) yes
Ti2 . Ti3 . O16 . 144.05(7) yes
Ti1 . Ti3 . O16 . 91.20(7) yes
O4 . Ti3 . O16 . 172.36(9) yes
O9 . Ti3 . O16 . 93.89(9) yes
O8 . Ti3 . O16 . 99.84(9) yes
Ti2 . Ti3 . Ti4 . 55.964(15) yes
Ti1 . Ti3 . Ti4 . 62.273(16) yes
O4 . Ti3 . Ti4 . 38.33(5) yes
O9 . Ti3 . Ti4 . 82.59(6) yes
O8 . Ti3 . Ti4 . 125.80(6) yes
O3 . Ti3 . O2 . 81.38(8) yes
O3 . Ti3 . P3 . 73.80(6) yes
O2 . Ti3 . P3 . 144.79(6) yes
O3 . Ti3 . O16 . 92.76(9) yes
O2 . Ti3 . O16 . 100.78(9) yes
P3 . Ti3 . O16 . 104.92(7) yes
O3 . Ti3 . Ti4 . 42.35(6) yes
O2 . Ti3 . Ti4 . 83.41(6) yes
P3 . Ti3 . Ti4 . 61.416(17) yes
O16 . Ti3 . Ti4 . 134.26(7) yes
Ti1 . Ti4 . Ti3 . 55.834(15) yes
Ti1 . Ti4 . O3 . 37.83(5) yes
Ti3 . Ti4 . O3 . 38.48(5) yes
Ti1 . Ti4 . Ti2 . 61.838(16) yes
Ti3 . Ti4 . Ti2 . 61.833(16) yes
O3 . Ti4 . Ti2 . 84.85(6) yes
Ti1 . Ti4 . O10 . 120.96(6) yes
Ti3 . Ti4 . O10 . 81.82(6) yes
O3 . Ti4 . O10 . 83.22(8) yes
Ti2 . Ti4 . O10 . 133.49(6) yes
Ti1 . Ti4 . O11 . 83.43(6) yes
Ti3 . Ti4 . O11 . 124.30(6) yes
O3 . Ti4 . O11 . 85.89(8) yes
Ti2 . Ti4 . O11 . 132.69(6) yes
O10 . Ti4 . O11 . 90.99(8) yes
Ti1 . Ti4 . O4 . 82.59(6) yes
Ti3 . Ti4 . O4 . 41.98(6) yes
O3 . Ti4 . O4 . 79.97(8) yes
Ti2 . Ti4 . O4 . 41.74(6) yes
O10 . Ti4 . O4 . 91.86(8) yes
Ti1 . Ti4 . O1 . 43.01(6) yes
Ti3 . Ti4 . O1 . 82.91(6) yes
O3 . Ti4 . O1 . 80.36(8) yes
Ti2 . Ti4 . O1 . 41.01(6) yes
O10 . Ti4 . O1 . 163.13(8) yes
Ti1 . Ti4 . P3 . 108.76(2) yes
Ti3 . Ti4 . P3 . 61.391(17) yes
O3 . Ti4 . P3 . 72.18(5) yes
Ti2 . Ti4 . P3 . 112.62(2) yes
O10 . Ti4 . P3 . 21.73(6) yes
Ti1 . Ti4 . O14 . 142.66(7) yes
Ti3 . Ti4 . O14 . 136.50(7) yes
O3 . Ti4 . O14 . 174.98(9) yes
Ti2 . Ti4 . O14 . 91.91(7) yes
O10 . Ti4 . O14 . 96.32(9) yes
O11 . Ti4 . O4 . 165.14(8) yes
O11 . Ti4 . O1 . 91.69(8) yes
O4 . Ti4 . O1 . 81.50(8) yes
O11 . Ti4 . P3 . 108.28(6) yes
O4 . Ti4 . P3 . 71.75(6) yes
O1 . Ti4 . P3 . 144.30(6) yes
O11 . Ti4 . O14 . 99.12(9) yes
O4 . Ti4 . O14 . 95.06(9) yes
O1 . Ti4 . O14 . 99.69(9) yes
P3 . Ti4 . O14 . 105.71(7) yes
loop_
_geom_hbond_atom_site_label_D
_geom_hbond_site_symmetry_D
_geom_hbond_atom_site_label_H
_geom_hbond_site_symmetry_H
_geom_hbond_atom_site_label_A
_geom_hbond_site_symmetry_A
_geom_hbond_angle_DHA
_geom_hbond_distance_DH
_geom_hbond_distance_HA
_geom_hbond_distance_DA
_geom_hbond_publ_flag
C10 . H101 . O13 2_775 168 0.92 2.39 3.294(6) yes
C16 . H161 . O15 2_776 142 0.91 2.60 3.364(6) yes
C29 . H291 . O6 2_685 178 0.94 2.49 3.428(6) yes
C38 . H381 . O16 2_676 143 0.95 2.56 3.365(6) yes


_iucr_refine_instructions_details 
;
#
# Punched on 02/08/21 at 20:01:48
#
#LIST     12                                                                    
BLOCK SCALE X'S  U'S 
RIDE C   (   1,X'S) H   (  11,X'S) H   (  12,X'S) 
RIDE C   (   2,X'S) H   (  21,X'S) H   (  22,X'S) 
RIDE C   (   3,X'S) H   (  32,X'S) H   (  31,X'S) 
RIDE C   (   4,X'S) H   (  41,X'S) H   (  42,X'S) 
RIDE C   (   5,X'S) H   (  51,X'S) H   (  52,X'S) 
RIDE C   (   6,X'S) H   (  62,X'S) H   (  61,X'S) 
RIDE C   (   8,X'S) H   (  81,X'S) 
RIDE C   (   9,X'S) H   (  91,X'S) 
RIDE C   (  10,X'S) H   ( 101,X'S) 
RIDE C   (  11,X'S) H   ( 111,X'S) 
RIDE C   (  12,X'S) H   ( 121,X'S) 
RIDE C   (  14,X'S) H   ( 141,X'S) 
RIDE C   (  15,X'S) H   ( 151,X'S) 
RIDE C   (  16,X'S) H   ( 161,X'S) 
RIDE C   (  17,X'S) H   ( 171,X'S) 
RIDE C   (  18,X'S) H   ( 181,X'S) 
RIDE C   (  20,X'S) H   ( 201,X'S) 
RIDE C   (  21,X'S) H   ( 211,X'S) 
RIDE C   (  22,X'S) H   ( 221,X'S) 
RIDE C   (  23,X'S) H   ( 231,X'S) 
RIDE C   (  24,X'S) H   ( 241,X'S) 
RIDE C   (  26,X'S) H   ( 261,X'S) 
RIDE C   (  27,X'S) H   ( 271,X'S) 
RIDE C   (  28,X'S) H   ( 281,X'S) 
RIDE C   (  29,X'S) H   ( 291,X'S) 
RIDE C   (  30,X'S) H   ( 301,X'S) 
RIDE C   (  32,X'S) H   ( 321,X'S) 
RIDE C   (  33,X'S) H   ( 331,X'S) 
RIDE C   (  34,X'S) H   ( 341,X'S) 
RIDE C   (  35,X'S) H   ( 351,X'S) 
RIDE C   (  36,X'S) H   ( 361,X'S) 
RIDE C   (  38,X'S) H   ( 381,X'S) 
RIDE C   (  39,X'S) H   ( 391,X'S) 
RIDE C   (  40,X'S) H   ( 401,X'S) 
RIDE C   (  41,X'S) H   ( 411,X'S) 
RIDE C   (  42,X'S) H   ( 421,X'S) 
RIDE C   (  44,X'S) H   ( 441,X'S) 
RIDE C   (  45,X'S) H   ( 451,X'S) 
RIDE C   (  46,X'S) H   ( 461,X'S) 
RIDE C   (  47,X'S) H   ( 471,X'S) 
RIDE C   (  48,X'S) H   ( 481,X'S) 
RIDE C   (  50,X'S) H   ( 501,X'S) 
RIDE C   (  51,X'S) H   ( 511,X'S) 
RIDE C   (  52,X'S) H   ( 521,X'S) 
RIDE C   (  53,X'S) H   ( 531,X'S) 
RIDE C   (  54,X'S) H   ( 541,X'S) 
END                                                                             
#
# Punched on 02/08/21 at 20:01:48
#
#LIST     16                                                                    
NO 
REM   HREST   START (DO NOT REMOVE THIS LINE) 
REM   HREST   END (DO NOT REMOVE THIS LINE) 
END                                                                             
;
# end of ARCHIVE-HKL.CIF 
# start Validation Reply Form

_vrf_PLAT029_global              
;
PROBLEM: diffrn_measured_fraction_theta_full value Low. 0.930 Why? 
RESPONSE: A complete and high quality dataset was collected
 for both twins in the crystal, upon locating the data for
 the single twin components the usable data became slightly
 reduced
;

# end Validation Reply Form
####################################################################### 
# 
# This file contains crystal structure data downloaded from the 
# Cambridge Structural Database (CSD) hosted by the Cambridge 
# Crystallographic Data Centre (CCDC).
# 
# Full information about CCDC data access policies and citation 
# guidelines are available at http://www.ccdc.cam.ac.uk/access/V1 
# 
# Audit and citation data items may have been added by the CCDC. 
# Please retain this information to preserve the provenance of 
# this file and to allow appropriate attribution of the data. 
# 
#######################################################################

data_global_CCDC6
_database_code_depnum_ccdc_archive 'CCDC 2468345'
loop_
_audit_author_name
_audit_author_address
'Sebastian Pike'
;University of Warwick
United Kingdom
;
_audit_update_record             
;
2025-06-30 deposited with the CCDC.	2025-11-18 downloaded from the CCDC.
;
_audit_creation_date             2024-10-28
_audit_creation_method           CRYSTALS_ver_14.61_build_6999

_oxford_structure_analysis_title 'THIS IS THE DEFAULT SETTING FOR THE TITLE, P'
_chemical_name_systematic        '[Ti4O4(OCH2CH2CH2CH2O)2(O2PPh2)4]'
_chemical_melting_point          'not measured'

_cell_length_a                   12.297600(8)
_cell_length_b                   15.695701(9)
_cell_length_c                   19.424000(11)
_cell_angle_alpha                69.5670(13)
_cell_angle_beta                 76.4590(13)
_cell_angle_gamma                80.8740(13)
_cell_volume                     3403.47(3)

_symmetry_cell_setting           triclinic
_symmetry_space_group_name_H-M   'P -1 '
_symmetry_space_group_name_Hall  '-P 1'
loop_
_symmetry_equiv_pos_as_xyz
x,y,z
-x,-y,-z

loop_
_atom_type_symbol
_atom_type_scat_dispersion_real
_atom_type_scat_dispersion_imag
_atom_type_scat_Cromer_Mann_a1
_atom_type_scat_Cromer_Mann_b1
_atom_type_scat_Cromer_Mann_a2
_atom_type_scat_Cromer_Mann_b2
_atom_type_scat_Cromer_Mann_a3
_atom_type_scat_Cromer_Mann_b3
_atom_type_scat_Cromer_Mann_a4
_atom_type_scat_Cromer_Mann_b4
_atom_type_scat_Cromer_Mann_c
_atom_type_scat_source
Ti 0.2711 0.4230 9.7595 7.8508 7.3558 0.5000 1.6991 35.6338 1.9021 116.1050
1.2807 'International Tables Vol C 4.2.6.8 and 6.1.1.4'
P 0.0974 0.0893 6.4345 1.9067 4.1791 27.1570 1.7800 0.5260 1.4908 68.1645
1.1149 'International Tables Vol C 4.2.6.8 and 6.1.1.4'
O 0.0101 0.0057 3.0485 13.2771 2.2868 5.7011 1.5463 0.3239 0.8670 32.9089
0.2508 'International Tables Vol C 4.2.6.8 and 6.1.1.4'
C 0.0028 0.0015 2.3100 20.8439 1.0200 10.2075 1.5886 0.5687 0.8650 51.6512
0.2156 'International Tables Vol C 4.2.6.8 and 6.1.1.4'
H 0.0000 0.0000 0.4930 10.5109 0.3229 26.1257 0.1402 3.1424 0.0408 57.7998
0.0030 'International Tables Vol C 4.2.6.8 and 6.1.1.4'


_cell_formula_units_Z            2

# Given Formula = C70 H72 O16 P4 Ti4 
# Dc =      1.45 Fooo =   1536.00 Mu =      5.58 M =   1484.83
# Found Formula = C70 H72 O16 P4 Ti4 
# Dc =      1.45 FOOO =   1536.00 Mu =      5.58 M =   1484.83

_chemical_formula_sum            'C70 H72 O16 P4 Ti4'
_chemical_formula_moiety         'C70 H72 O16 P4 Ti4'
_chemical_compound_source        .
_chemical_formula_weight         1484.83


_cell_measurement_reflns_used    33704
_cell_measurement_theta_min      1
_cell_measurement_theta_max      34
_cell_measurement_temperature    100

_exptl_crystal_description       block
_exptl_crystal_colour            'clear colourless'
_exptl_crystal_size_min          0.040
_exptl_crystal_size_mid          0.045
_exptl_crystal_size_max          0.070

_exptl_crystal_density_diffrn    1.449
_exptl_crystal_density_meas      'not measured'
_exptl_crystal_density_method    'not measured'
# Non-dispersive F(000): 
_exptl_crystal_F_000             1536
_exptl_absorpt_coefficient_mu    0.558

# Sheldrick geometric approximatio 0.98 0.98 
_exptl_absorpt_correction_type   none
_diffrn_measurement_device_type  Synchrotron
_diffrn_measurement_device       Area
_diffrn_radiation_monochromator  'focussing mirrors'
_diffrn_radiation_type           synchrotron
_diffrn_radiation_wavelength     0.68890
_diffrn_measurement_method       \w/2\q

# If a reference occurs more than once, delete the author 
# and date from subsequent references. 
_computing_data_collection       'USER DEFINED DATA COLLECTION'
_computing_cell_refinement       'USER DEFINED CELL REFINEMENT'
_computing_data_reduction        'USER DEFINED DATA REDUCTION'
_computing_structure_solution    'Superflip (Palatinus & Chapuis, 2007)'
_computing_structure_refinement  'CRYSTALS (Betteridge et al., 2003)'
_computing_publication_material  'CRYSTALS (Betteridge et al., 2003)'
_computing_molecular_graphics    'CAMERON (Watkin et al., 1996)'

_diffrn_standards_interval_time  .
_diffrn_standards_interval_count .
_diffrn_standards_number         0
_diffrn_standards_decay_%        .

_diffrn_ambient_temperature      100
_diffrn_reflns_number            102784
_diffrn_reflns_av_unetI/netI     0.147
_reflns_number_total             27495
_diffrn_reflns_av_R_equivalents  0.109
# Number of reflections without Friedels Law is 0 
# Number of reflections with Friedels Law is 27495 
# Theoretical number of reflections is about 61892 


_diffrn_reflns_theta_min         1.105
_diffrn_reflns_theta_max         34.188
_diffrn_measured_fraction_theta_max 0.889

_diffrn_reflns_theta_full        25.299
_diffrn_measured_fraction_theta_full 0.995


_diffrn_reflns_limit_h_min       -19
_diffrn_reflns_limit_h_max       18
_diffrn_reflns_limit_k_min       -25
_diffrn_reflns_limit_k_max       24
_diffrn_reflns_limit_l_min       -31
_diffrn_reflns_limit_l_max       31
_reflns_limit_h_min              -19
_reflns_limit_h_max              19
_reflns_limit_k_min              -23
_reflns_limit_k_max              25
_reflns_limit_l_min              0
_reflns_limit_l_max              31

_oxford_diffrn_Wilson_B_factor   1.30
_oxford_diffrn_Wilson_scale      16.00

_atom_sites_solution_primary     other #heavy,direct,difmap,geom,iterative
# _atom_sites_solution_secondary  difmap
_atom_sites_solution_hydrogens   difmap

_refine_diff_density_min         -1.70
_refine_diff_density_max         1.86


# The current dictionary definitions do not cover the 
# situation where the reflections used for refinement were 
# selected by a user-defined sigma threshold 


# The values actually used during refinement 
_oxford_refine_reflns_threshold_expression_ref I>-3.0\s(I)
_refine_ls_number_restraints     242
_refine_ls_number_parameters     902
_refine_ls_number_reflns         27493
_oxford_refine_ls_R_factor_ref   0.1304
_refine_ls_wR_factor_ref         0.1435
_refine_ls_goodness_of_fit_ref   0.7918
_refine_ls_shift/su_max          0.0154249
_refine_ls_shift/su_mean         0.0005494


# The values computed with all filters except I/sigma 
_oxford_reflns_number_all        27495
_refine_ls_R_factor_all          0.1304
_refine_ls_wR_factor_all         0.1449

# The values computed with a 2 sigma cutoff - a la SHELX 
_reflns_threshold_expression     I>2.0\s(I)
_reflns_number_gt                13450
_refine_ls_R_factor_gt           0.0595
_refine_ls_wR_factor_gt          0.1343


_refine_ls_structure_factor_coef Fsqd
_refine_ls_matrix_type           full
_refine_ls_hydrogen_treatment    noref #undef, noref, refall,
# refxyz, refU, constr or mixed
_refine_ls_weighting_scheme      calc
_refine_ls_weighting_details     
;
 Method= Modified Sheldrick 
 w=1/[\s^2^(F^2^) + ( 0.08P)^2^ + 0.00P] 
 ,where P=(max(Fo^2^,0) + 2Fc^2^)/3 
;

# Uequiv = arithmetic mean of Ui i.e. Ueqiv = (U1+U2+U3)/3

# Replace last . with number of unfound hydrogen atoms attached to an atom.

# ..._refinement_flags_... 
# . no refinement constraints           S special position constraint on site
# G rigid group refinement of site      R riding atom
# D distance or angle restraint on site T thermal displacement constraints
# U Uiso or Uij restraint (rigid bond)  P partial occupancy constraint


loop_
_atom_site_label
_atom_site_type_symbol
_atom_site_fract_x
_atom_site_fract_y
_atom_site_fract_z
_atom_site_U_iso_or_equiv
_atom_site_occupancy
_atom_site_adp_type
_atom_site_refinement_flags_posn
_atom_site_refinement_flags_adp
_atom_site_refinement_flags_occupancy
_atom_site_disorder_assembly
_atom_site_disorder_group
_atom_site_attached_hydrogens
Ti1 Ti 0.56524(3) 0.61883(3) 0.25962(2) 0.0171 1.0000 Uani . . . . . .
Ti2 Ti 0.77559(3) 0.72655(3) 0.21131(2) 0.0176 1.0000 Uani . . . . . .
Ti3 Ti 0.78742(3) 0.56984(3) 0.16340(2) 0.0189 1.0000 Uani . . . . . .
Ti4 Ti 0.61814(3) 0.73500(3) 0.10528(2) 0.0204 1.0000 Uani . . . . . .
O5 O 0.79009(11) 0.69915(10) 0.12039(8) 0.0202 1.0000 Uani . . . . . .
O6 O 0.61164(12) 0.60577(11) 0.16352(8) 0.0195 1.0000 Uani . . . . . .
O7 O 0.60488(11) 0.74260(10) 0.20330(8) 0.0172 1.0000 Uani . . . . . .
O8 O 0.47556(12) 0.76523(12) 0.09805(9) 0.0257 1.0000 Uani . . . . . .
C9 C 0.35757(19) 0.77293(18) 0.11835(14) 0.0289 1.0000 Uani . . . . . .
C10 C 0.31225(19) 0.83248(17) 0.16748(14) 0.0291 1.0000 Uani . . . . . .
C11 C 0.34026(17) 0.79716(16) 0.24554(14) 0.0247 1.0000 Uani . . . . . .
C12 C 0.32292(17) 0.69730(17) 0.28885(14) 0.0249 1.0000 Uani . . . . . .
O13 O 0.41535(11) 0.63942(10) 0.26694(9) 0.0204 1.0000 Uani . . . . . .
O14 O 0.67182(12) 0.86151(11) 0.05478(8) 0.0239 1.0000 Uani . . . . . .
P15 P 0.70568(4) 0.91841(4) 0.09436(3) 0.0219 1.0000 Uani D . . . . .
O16 O 0.76837(12) 0.86254(10) 0.15719(9) 0.0225 1.0000 Uani . . . . . .
C17 C 0.58287(17) 0.97820(14) 0.13197(13) 0.0204 1.0000 Uani . . . . . .
C18 C 0.54195(18) 0.95420(15) 0.20820(13) 0.0218 1.0000 Uani . . . . . .
C19 C 0.44177(19) 0.99698(16) 0.23621(13) 0.0256 1.0000 Uani . . . . . .
C20 C 0.3836(2) 1.06541(18) 0.18688(15) 0.0296 1.0000 Uani . . . . . .
C21 C 0.4250(2) 1.09058(18) 0.11034(15) 0.0318 1.0000 Uani . . . . . .
C22 C 0.52328(19) 1.04706(16) 0.08217(13) 0.0258 1.0000 Uani . . . . . .
O29 O 0.67150(12) 0.70234(12) 0.01046(9) 0.0259 1.0000 Uani . . . . . .
P30 P 0.75848(5) 0.62736(4) -0.00506(3) 0.0239 1.0000 Uani . . . . . .
O31 O 0.79891(12) 0.55705(11) 0.06315(9) 0.0246 1.0000 Uani . . . . . .
C32 C 0.69888(19) 0.56415(19) -0.04597(14) 0.0288 1.0000 Uani . . . . . .
C33 C 0.5992(2) 0.5975(2) -0.07275(15) 0.0356 1.0000 Uani . . . . . .
C34 C 0.5511(2) 0.5434(2) -0.10006(17) 0.0398 1.0000 Uani . . . . . .
C35 C 0.6005(2) 0.4588(2) -0.10024(17) 0.0406 1.0000 Uani . . . . . .
C36 C 0.7001(2) 0.4257(2) -0.07408(19) 0.0447 1.0000 Uani . . . . . .
C37 C 0.7482(2) 0.4784(2) -0.04652(17) 0.0373 1.0000 Uani . . . . . .
C38 C 0.87838(19) 0.68158(18) -0.06850(13) 0.0266 1.0000 Uani . . . . . .
C39 C 0.9792(2) 0.6296(2) -0.08212(18) 0.0388 1.0000 Uani . . . . . .
C40 C 1.0733(2) 0.6716(2) -0.1286(2) 0.0474 1.0000 Uani . . . . . .
C41 C 1.0671(2) 0.7641(2) -0.16246(18) 0.0454 1.0000 Uani . . . . . .
C42 C 0.9671(2) 0.8171(2) -0.15038(19) 0.0524 1.0000 Uani . . . . . .
C43 C 0.8735(2) 0.7756(2) -0.10295(17) 0.0448 1.0000 Uani . . . . . .
O44 O 0.73963(11) 0.60155(10) 0.25519(8) 0.0168 1.0000 Uani . . . . . .
O45 O 0.73605(12) 0.44288(11) 0.21809(9) 0.0220 1.0000 Uani . . . . . .
P46 P 0.65982(4) 0.41052(4) 0.29469(3) 0.0199 1.0000 Uani . . . . . .
O47 O 0.56945(12) 0.48245(10) 0.31294(9) 0.0204 1.0000 Uani . . . . . .
C48 C 0.74398(17) 0.36986(15) 0.36585(13) 0.0219 1.0000 Uani . . . . . .
C49 C 0.83104(19) 0.30178(17) 0.36028(14) 0.0275 1.0000 Uani . . . . . .
C50 C 0.9015(2) 0.27157(18) 0.41223(16) 0.0317 1.0000 Uani . . . . . .
C51 C 0.8836(2) 0.30823(19) 0.46969(16) 0.0327 1.0000 Uani . . . . . .
C52 C 0.7975(2) 0.37495(18) 0.47570(14) 0.0298 1.0000 Uani . . . . . .
C53 C 0.72704(19) 0.40653(17) 0.42296(14) 0.0255 1.0000 Uani . . . . . .
C54 C 0.59613(17) 0.31388(15) 0.29784(13) 0.0220 1.0000 Uani . . . . . .
C55 C 0.53465(18) 0.26138(16) 0.36588(13) 0.0241 1.0000 Uani . . . . . .
C56 C 0.4830(2) 0.18791(17) 0.36805(15) 0.0295 1.0000 Uani . . . . . .
C57 C 0.4911(2) 0.16646(18) 0.30372(17) 0.0327 1.0000 Uani . . . . . .
C58 C 0.5528(2) 0.21754(18) 0.23616(16) 0.0331 1.0000 Uani . . . . . .
C59 C 0.60628(19) 0.29114(17) 0.23317(14) 0.0272 1.0000 Uani . . . . . .
O60 O 0.92942(12) 0.53192(11) 0.17177(9) 0.0230 1.0000 Uani . . . . . .
C61 C 1.00166(18) 0.47599(16) 0.22069(14) 0.0265 1.0000 Uani . . . . . .
C62 C 0.99609(18) 0.51070(16) 0.28508(13) 0.0249 1.0000 Uani . . . . . .
C63 C 1.06373(18) 0.59303(16) 0.26455(14) 0.0268 1.0000 Uani . . . . . .
C64 C 1.03339(17) 0.67503(16) 0.19989(14) 0.0257 1.0000 Uani . . . . . .
O65 O 0.92066(11) 0.71083(10) 0.21738(9) 0.0224 1.0000 Uani . . . . . .
O66 O 0.71595(12) 0.74988(10) 0.30965(8) 0.0197 1.0000 Uani . . . . . .
P67 P 0.62681(4) 0.70232(4) 0.37483(3) 0.0174 1.0000 Uani . . . . . .
O68 O 0.55466(11) 0.64397(10) 0.35867(8) 0.0187 1.0000 Uani . . . . . .
C69 C 0.69767(17) 0.63480(14) 0.45002(12) 0.0190 1.0000 Uani . . . . . .
C70 C 0.63726(18) 0.58724(15) 0.51995(12) 0.0219 1.0000 Uani . . . . . .
C71 C 0.6932(2) 0.53845(17) 0.57844(13) 0.0273 1.0000 Uani . . . . . .
C72 C 0.8091(2) 0.53711(17) 0.56636(15) 0.0306 1.0000 Uani . . . . . .
C73 C 0.87008(19) 0.58340(17) 0.49681(15) 0.0293 1.0000 Uani . . . . . .
C74 C 0.81457(18) 0.63296(16) 0.43852(13) 0.0247 1.0000 Uani . . . . . .
C75 C 0.53681(17) 0.78834(15) 0.40697(12) 0.0197 1.0000 Uani . . . . . .
C76 C 0.58405(18) 0.86248(16) 0.40920(13) 0.0244 1.0000 Uani . . . . . .
C77 C 0.5159(2) 0.93004(16) 0.43296(14) 0.0281 1.0000 Uani . . . . . .
C78 C 0.4005(2) 0.92459(18) 0.45604(15) 0.0313 1.0000 Uani . . . . . .
C79 C 0.35361(19) 0.85102(18) 0.45422(14) 0.0301 1.0000 Uani . . . . . .
C80 C 0.42116(18) 0.78284(16) 0.42979(13) 0.0251 1.0000 Uani . . . . . .
C81 C 0.9327(2) 0.92323(19) 0.31767(15) 0.0326 1.0000 Uani . . . . . .
C82 C 1.0130(2) 0.8422(2) 0.30944(19) 0.0456 1.0000 Uani . . . . . .
C83 C 0.8447(2) 0.9529(2) 0.27813(16) 0.0348 1.0000 Uani . . . . . .
C84 C 0.7698(2) 1.0258(2) 0.28722(18) 0.0390 1.0000 Uani . . . . . .
C85 C 0.7819(2) 1.0711(2) 0.33431(18) 0.0412 1.0000 Uani . . . . . .
C86 C 0.8690(3) 1.0433(2) 0.37251(19) 0.0438 1.0000 Uani . . . . . .
C87 C 0.9438(2) 0.9698(2) 0.36354(17) 0.0399 1.0000 Uani . . . . . .
C88 C 0.2151(2) 0.2396(2) 0.40360(17) 0.0390 1.0000 Uani . . . . . .
C89 C 0.2197(2) 0.2715(2) 0.32642(16) 0.0355 1.0000 Uani . . . . . .
C90 C 0.1840(2) 0.2167(2) 0.29488(18) 0.0456 1.0000 Uani . . . . . .
C91 C 0.1486(3) 0.1310(3) 0.3383(2) 0.0526 1.0000 Uani . . . . . .
C92 C 0.1475(2) 0.0995(2) 0.4145(2) 0.0468 1.0000 Uani . . . . . .
C93 C 0.1795(2) 0.1548(2) 0.44743(18) 0.0446 1.0000 Uani . . . . . .
C94 C 0.2671(2) 0.3603(2) 0.27883(16) 0.0408 1.0000 Uani . . . . . .
C230 C 0.7994(5) 0.9913(5) 0.0196(4) 0.0271 0.214(13) Uani D . P 1 1 .
C231 C 0.7925(2) 1.0067(2) 0.03029(14) 0.0291 0.786(13) Uani D . P 1 2 .
C240 C 0.8476(7) 0.9661(9) -0.0439(4) 0.0432 0.214(13) Uani D . P 1 1 .
C241 C 0.8552(3) 0.9956(3) -0.03650(17) 0.0382 0.786(13) Uani D . P 1 2 .
C250 C 0.9259(7) 1.0221(11) -0.0994(6) 0.0433 0.214(13) Uani D . P 1 1 .
C251 C 0.9349(3) 1.0584(4) -0.0797(2) 0.0481 0.786(13) Uani D . P 1 2 .
C260 C 0.9567(6) 1.0970(10) -0.0918(8) 0.0393 0.214(13) Uani D . P 1 1 .
C261 C 0.9509(2) 1.1284(3) -0.0586(3) 0.0488 0.786(13) Uani D . P 1 2 .
C270 C 0.9106(8) 1.1194(7) -0.0289(9) 0.0349 0.214(13) Uani D . P 1 1 .
C271 C 0.8873(3) 1.1394(2) 0.0061(3) 0.0444 0.786(13) Uani D . P 1 2 .
C280 C 0.8312(8) 1.0672(5) 0.0289(7) 0.0332 0.214(13) Uani D . P 1 1 .
C281 C 0.8072(3) 1.0791(2) 0.0525(2) 0.0347 0.786(13) Uani D . P 1 2 .
H91 H 0.3271 0.7977 0.0736 0.0349 1.0000 Uiso . . . . . .
H92 H 0.3329 0.7132 0.1447 0.0349 1.0000 Uiso . . . . . .
H101 H 0.3415 0.8906 0.1420 0.0367 1.0000 Uiso . . . . . .
H102 H 0.2325 0.8405 0.1731 0.0367 1.0000 Uiso . . . . . .
H111 H 0.2947 0.8330 0.2743 0.0289 1.0000 Uiso . . . . . .
H112 H 0.4172 0.8058 0.2408 0.0289 1.0000 Uiso . . . . . .
H121 H 0.3154 0.6877 0.3412 0.0313 1.0000 Uiso . . . . . .
H122 H 0.2566 0.6830 0.2803 0.0313 1.0000 Uiso . . . . . .
H181 H 0.5830 0.9082 0.2420 0.0254 1.0000 Uiso . . . . . .
H191 H 0.4145 0.9797 0.2894 0.0308 1.0000 Uiso . . . . . .
H201 H 0.3144 1.0948 0.2053 0.0353 1.0000 Uiso . . . . . .
H211 H 0.3849 1.1381 0.0771 0.0378 1.0000 Uiso . . . . . .
H221 H 0.5513 1.0640 0.0292 0.0310 1.0000 Uiso . . . . . .
H331 H 0.5648 0.6570 -0.0727 0.0424 1.0000 Uiso . . . . . .
H341 H 0.4825 0.5652 -0.1182 0.0470 1.0000 Uiso . . . . . .
H351 H 0.5666 0.4214 -0.1182 0.0487 1.0000 Uiso . . . . . .
H361 H 0.7353 0.3669 -0.0746 0.0517 1.0000 Uiso . . . . . .
H371 H 0.8154 0.4558 -0.0274 0.0445 1.0000 Uiso . . . . . .
H391 H 0.9822 0.5642 -0.0603 0.0474 1.0000 Uiso . . . . . .
H401 H 1.1429 0.6363 -0.1371 0.0557 1.0000 Uiso . . . . . .
H411 H 1.1325 0.7924 -0.1934 0.0541 1.0000 Uiso . . . . . .
H421 H 0.9618 0.8817 -0.1749 0.0614 1.0000 Uiso . . . . . .
H431 H 0.8047 0.8112 -0.0943 0.0523 1.0000 Uiso . . . . . .
H491 H 0.8425 0.2773 0.3195 0.0332 1.0000 Uiso . . . . . .
H501 H 0.9620 0.2259 0.4084 0.0382 1.0000 Uiso . . . . . .
H511 H 0.9316 0.2870 0.5058 0.0391 1.0000 Uiso . . . . . .
H521 H 0.7854 0.3999 0.5163 0.0368 1.0000 Uiso . . . . . .
H531 H 0.6672 0.4528 0.4263 0.0306 1.0000 Uiso . . . . . .
H551 H 0.5284 0.2762 0.4111 0.0302 1.0000 Uiso . . . . . .
H561 H 0.4419 0.1516 0.4145 0.0355 1.0000 Uiso . . . . . .
H571 H 0.4525 0.1168 0.3057 0.0394 1.0000 Uiso . . . . . .
H581 H 0.5589 0.2018 0.1915 0.0407 1.0000 Uiso . . . . . .
H591 H 0.6491 0.3262 0.1867 0.0313 1.0000 Uiso . . . . . .
H611 H 1.0764 0.4750 0.1937 0.0326 1.0000 Uiso . . . . . .
H612 H 0.9785 0.4151 0.2403 0.0326 1.0000 Uiso . . . . . .
H621 H 1.0234 0.4624 0.3245 0.0288 1.0000 Uiso . . . . . .
H622 H 0.9195 0.5280 0.3025 0.0288 1.0000 Uiso . . . . . .
H631 H 1.0516 0.6120 0.3080 0.0335 1.0000 Uiso . . . . . .
H632 H 1.1412 0.5738 0.2530 0.0335 1.0000 Uiso . . . . . .
H641 H 1.0826 0.7211 0.1879 0.0337 1.0000 Uiso . . . . . .
H642 H 1.0416 0.6561 0.1567 0.0337 1.0000 Uiso . . . . . .
H701 H 0.5574 0.5883 0.5276 0.0265 1.0000 Uiso . . . . . .
H711 H 0.6520 0.5062 0.6265 0.0320 1.0000 Uiso . . . . . .
H721 H 0.8472 0.5042 0.6064 0.0368 1.0000 Uiso . . . . . .
H731 H 0.9499 0.5807 0.4897 0.0363 1.0000 Uiso . . . . . .
H741 H 0.8558 0.6655 0.3901 0.0294 1.0000 Uiso . . . . . .
H761 H 0.6637 0.8666 0.3947 0.0302 1.0000 Uiso . . . . . .
H771 H 0.5482 0.9815 0.4334 0.0344 1.0000 Uiso . . . . . .
H781 H 0.3545 0.9713 0.4729 0.0381 1.0000 Uiso . . . . . .
H791 H 0.2741 0.8472 0.4693 0.0361 1.0000 Uiso . . . . . .
H801 H 0.3877 0.7325 0.4282 0.0306 1.0000 Uiso . . . . . .
H821 H 1.0678 0.8308 0.3399 0.0554 1.0000 Uiso . . . . . .
H822 H 1.0496 0.8532 0.2589 0.0554 1.0000 Uiso . . . . . .
H823 H 0.9724 0.7892 0.3256 0.0554 1.0000 Uiso . . . . . .
H831 H 0.8354 0.9223 0.2443 0.0430 1.0000 Uiso . . . . . .
H841 H 0.7082 1.0448 0.2613 0.0461 1.0000 Uiso . . . . . .
H851 H 0.7294 1.1225 0.3391 0.0491 1.0000 Uiso . . . . . .
H861 H 0.8791 1.0750 0.4053 0.0525 1.0000 Uiso . . . . . .
H871 H 1.0043 0.9506 0.3910 0.0475 1.0000 Uiso . . . . . .
H881 H 0.2369 0.2785 0.4271 0.0485 1.0000 Uiso . . . . . .
H901 H 0.1822 0.2392 0.2416 0.0571 1.0000 Uiso . . . . . .
H911 H 0.1247 0.0927 0.3158 0.0669 1.0000 Uiso . . . . . .
H921 H 0.1258 0.0402 0.4451 0.0572 1.0000 Uiso . . . . . .
H931 H 0.1775 0.1338 0.5002 0.0523 1.0000 Uiso . . . . . .
H941 H 0.2645 0.3723 0.2277 0.0491 1.0000 Uiso . . . . . .
H942 H 0.2240 0.4091 0.2947 0.0491 1.0000 Uiso . . . . . .
H943 H 0.3429 0.3592 0.2833 0.0491 1.0000 Uiso . . . . . .
H2401 H 0.8282 0.9105 -0.0492 0.0579 0.214(13) Uiso . . P 1 1 .
H2411 H 0.8436 0.9465 -0.0526 0.0498 0.786(13) Uiso . . P 1 2 .
H2501 H 0.9583 1.0034 -0.1439 0.0584 0.214(13) Uiso . . P 1 1 .
H2511 H 0.9780 1.0505 -0.1256 0.0557 0.786(13) Uiso . . P 1 2 .
H2601 H 1.0129 1.1327 -0.1318 0.0554 0.214(13) Uiso . . P 1 1 .
H2611 H 1.0080 1.1701 -0.0887 0.0597 0.786(13) Uiso . . P 1 2 .
H2701 H 0.9336 1.1717 -0.0237 0.0499 0.214(13) Uiso . . P 1 1 .
H2711 H 0.8964 1.1902 0.0208 0.0541 0.786(13) Uiso . . P 1 2 .
H2801 H 0.8009 1.0837 0.0729 0.0518 0.214(13) Uiso . . P 1 1 .
H2811 H 0.7643 1.0870 0.0988 0.0410 0.786(13) Uiso . . P 1 2 .
loop_
_atom_site_aniso_label
_atom_site_aniso_U_11
_atom_site_aniso_U_22
_atom_site_aniso_U_33
_atom_site_aniso_U_23
_atom_site_aniso_U_13
_atom_site_aniso_U_12
Ti1 0.01569(16) 0.01819(17) 0.01772(18) -0.00689(13) -0.00317(12) 0.00036(12)
Ti2 0.01558(15) 0.01772(17) 0.01701(18) -0.00328(13) -0.00322(12) 0.00001(13)
Ti3 0.01698(16) 0.02151(18) 0.01790(18) -0.00780(14) -0.00371(13) 0.00298(13)
Ti4 0.01839(16) 0.02470(19) 0.01646(18) -0.00661(14) -0.00442(13) 0.00407(14)
O5 0.0182(6) 0.0221(7) 0.0172(7) -0.0049(6) -0.0027(5) 0.0025(5)
O6 0.0196(7) 0.0227(8) 0.0179(7) -0.0097(6) -0.0046(5) 0.0018(5)
O7 0.0171(6) 0.0193(7) 0.0151(7) -0.0060(5) -0.0039(5) 0.0007(5)
O8 0.0194(7) 0.0323(9) 0.0245(8) -0.0094(7) -0.0062(6) 0.0040(6)
C9 0.0234(10) 0.0377(14) 0.0283(13) -0.0122(10) -0.0105(9) 0.0014(9)
C10 0.0226(10) 0.0284(12) 0.0331(13) -0.0089(10) -0.0055(9) 0.0044(9)
C11 0.0178(9) 0.0247(11) 0.0348(13) -0.0156(9) -0.0030(8) -0.0002(8)
C12 0.0178(9) 0.0290(12) 0.0287(12) -0.0124(9) -0.0030(8) 0.0003(8)
O13 0.0160(6) 0.0223(8) 0.0244(8) -0.0100(6) -0.0039(5) 0.0001(5)
O14 0.0259(7) 0.0257(8) 0.0163(7) -0.0053(6) -0.0037(6) 0.0045(6)
P15 0.0182(2) 0.0208(3) 0.0202(3) -0.0001(2) -0.00249(19) 0.00045(19)
O16 0.0205(7) 0.0199(7) 0.0217(8) -0.0009(6) -0.0048(5) 0.0009(5)
C17 0.0214(9) 0.0164(9) 0.0261(11) -0.0076(8) -0.0078(8) -0.0031(7)
C18 0.0248(10) 0.0176(10) 0.0253(11) -0.0069(8) -0.0081(8) -0.0035(8)
C19 0.0311(11) 0.0252(11) 0.0225(11) -0.0107(9) -0.0040(9) -0.0032(9)
C20 0.0267(11) 0.0304(13) 0.0347(14) -0.0183(10) -0.0053(9) 0.0062(9)
C21 0.0330(12) 0.0327(13) 0.0301(13) -0.0115(10) -0.0139(10) 0.0110(10)
C22 0.0283(11) 0.0255(11) 0.0237(11) -0.0082(9) -0.0095(8) 0.0048(9)
O29 0.0236(7) 0.0335(9) 0.0190(8) -0.0099(6) -0.0054(6) 0.0072(6)
P30 0.0221(3) 0.0319(3) 0.0191(3) -0.0124(2) -0.0050(2) 0.0047(2)
O31 0.0254(7) 0.0310(9) 0.0190(8) -0.0131(6) -0.0054(6) 0.0062(6)
C32 0.0266(11) 0.0395(14) 0.0230(12) -0.0147(10) -0.0052(9) 0.0011(10)
C33 0.0319(12) 0.0436(16) 0.0282(13) -0.0083(11) -0.0087(10) 0.0022(11)
C34 0.0335(13) 0.0489(18) 0.0374(16) -0.0089(13) -0.0144(11) -0.0057(12)
C35 0.0370(14) 0.0515(19) 0.0406(17) -0.0196(14) -0.0104(12) -0.0098(13)
C36 0.0367(15) 0.0503(19) 0.058(2) -0.0313(15) -0.0114(13) 0.0010(13)
C37 0.0279(12) 0.0463(17) 0.0479(18) -0.0268(13) -0.0136(11) 0.0038(11)
C38 0.0256(11) 0.0364(13) 0.0220(11) -0.0160(9) -0.0044(8) 0.0008(9)
C39 0.0305(12) 0.0362(15) 0.0552(19) -0.0298(13) 0.0040(11) -0.0017(11)
C40 0.0297(13) 0.0496(19) 0.068(2) -0.0388(16) 0.0127(13) -0.0059(12)
C41 0.0358(14) 0.060(2) 0.0414(18) -0.0247(15) 0.0083(12) -0.0109(13)
C42 0.0396(15) 0.0486(19) 0.050(2) 0.0002(15) -0.0002(13) -0.0012(13)
C43 0.0284(12) 0.0461(17) 0.0431(17) -0.0026(13) -0.0005(11) 0.0075(11)
O44 0.0174(6) 0.0159(7) 0.0168(7) -0.0052(5) -0.0032(5) -0.0005(5)
O45 0.0213(7) 0.0218(8) 0.0241(8) -0.0121(6) -0.0022(6) 0.0017(6)
P46 0.0195(2) 0.0184(3) 0.0228(3) -0.0088(2) -0.0044(2) 0.00094(19)
O47 0.0204(7) 0.0175(7) 0.0247(8) -0.0097(6) -0.0026(6) -0.0018(5)
C48 0.0214(9) 0.0226(10) 0.0231(11) -0.0080(8) -0.0048(8) -0.0036(8)
C49 0.0263(11) 0.0278(12) 0.0304(13) -0.0122(9) -0.0079(9) 0.0020(9)
C50 0.0287(11) 0.0286(12) 0.0391(15) -0.0108(11) -0.0126(10) 0.0026(9)
C51 0.0316(12) 0.0333(14) 0.0352(14) -0.0067(11) -0.0147(10) -0.0062(10)
C52 0.0359(13) 0.0327(13) 0.0274(13) -0.0139(10) -0.0074(10) -0.0097(10)
C53 0.0260(10) 0.0270(12) 0.0256(12) -0.0101(9) -0.0042(8) -0.0059(9)
C54 0.0210(9) 0.0201(10) 0.0272(12) -0.0097(8) -0.0081(8) 0.0009(8)
C55 0.0247(10) 0.0222(11) 0.0267(12) -0.0097(9) -0.0061(8) 0.0004(8)
C56 0.0289(11) 0.0242(11) 0.0347(14) -0.0069(10) -0.0090(10) -0.0020(9)
C57 0.0327(12) 0.0246(12) 0.0469(17) -0.0146(11) -0.0142(11) -0.0030(10)
C58 0.0399(14) 0.0294(13) 0.0389(15) -0.0183(11) -0.0179(11) 0.0037(10)
C59 0.0274(11) 0.0273(12) 0.0293(13) -0.0133(9) -0.0065(9) 0.0022(9)
O60 0.0190(7) 0.0270(8) 0.0219(8) -0.0085(6) -0.0061(6) 0.0054(6)
C61 0.0211(10) 0.0258(11) 0.0304(12) -0.0071(9) -0.0083(8) 0.0045(8)
C62 0.0237(10) 0.0224(11) 0.0277(12) -0.0040(9) -0.0104(8) -0.0003(8)
C63 0.0213(10) 0.0234(11) 0.0327(13) -0.0037(9) -0.0095(9) 0.0003(8)
C64 0.0169(9) 0.0241(11) 0.0309(12) -0.0038(9) -0.0034(8) -0.0011(8)
O65 0.0163(6) 0.0211(7) 0.0256(8) -0.0036(6) -0.0034(5) 0.0001(5)
O66 0.0207(7) 0.0205(7) 0.0172(7) -0.0054(6) -0.0020(5) -0.0038(5)
P67 0.0184(2) 0.0174(2) 0.0164(3) -0.00580(19) -0.00324(18) -0.00119(18)
O68 0.0185(6) 0.0207(7) 0.0179(7) -0.0071(6) -0.0033(5) -0.0033(5)
C69 0.0216(9) 0.0171(9) 0.0189(10) -0.0062(7) -0.0052(7) -0.0010(7)
C70 0.0252(10) 0.0221(10) 0.0187(10) -0.0070(8) -0.0038(8) -0.0019(8)
C71 0.0335(12) 0.0256(11) 0.0200(11) -0.0035(9) -0.0064(9) -0.0017(9)
C72 0.0385(13) 0.0269(12) 0.0299(13) -0.0079(10) -0.0182(10) 0.0014(10)
C73 0.0250(11) 0.0299(12) 0.0361(14) -0.0107(10) -0.0139(10) 0.0006(9)
C74 0.0217(10) 0.0232(11) 0.0277(12) -0.0058(9) -0.0048(8) -0.0031(8)
C75 0.0232(9) 0.0203(10) 0.0169(10) -0.0075(8) -0.0060(7) 0.0012(8)
C76 0.0267(10) 0.0224(11) 0.0252(12) -0.0093(9) -0.0051(8) -0.0016(8)
C77 0.0382(13) 0.0216(11) 0.0285(13) -0.0127(9) -0.0088(10) -0.0000(9)
C78 0.0335(12) 0.0293(13) 0.0309(13) -0.0140(10) -0.0061(10) 0.0074(10)
C79 0.0257(11) 0.0340(13) 0.0302(13) -0.0142(10) -0.0027(9) 0.0030(9)
C80 0.0251(10) 0.0250(11) 0.0246(11) -0.0098(9) -0.0021(8) -0.0005(8)
C81 0.0312(12) 0.0320(13) 0.0324(14) -0.0118(11) 0.0020(10) -0.0055(10)
C82 0.0406(15) 0.0489(19) 0.0473(19) -0.0226(14) -0.0021(13) 0.0028(13)
C83 0.0310(12) 0.0362(15) 0.0399(16) -0.0154(12) -0.0016(10) -0.0110(10)
C84 0.0296(13) 0.0339(15) 0.0520(19) -0.0114(13) -0.0071(11) -0.0057(11)
C85 0.0413(15) 0.0285(14) 0.0512(19) -0.0133(13) -0.0042(13) -0.0016(11)
C86 0.0572(18) 0.0344(16) 0.0457(18) -0.0194(13) -0.0121(14) -0.0028(13)
C87 0.0434(15) 0.0382(16) 0.0394(16) -0.0108(12) -0.0120(12) -0.0047(12)
C88 0.0332(13) 0.0401(15) 0.0412(16) -0.0148(12) -0.0055(11) 0.0057(11)
C89 0.0283(12) 0.0386(15) 0.0385(15) -0.0169(12) -0.0032(10) 0.0057(10)
C90 0.0393(15) 0.054(2) 0.0442(18) -0.0239(15) 0.0007(12) -0.0023(13)
C91 0.0420(16) 0.054(2) 0.068(2) -0.0384(18) 0.0063(15) -0.0051(14)
C92 0.0343(14) 0.0368(16) 0.064(2) -0.0163(15) -0.0019(13) 0.0014(12)
C93 0.0320(13) 0.0466(18) 0.0480(18) -0.0089(14) -0.0069(12) 0.0014(12)
C94 0.0370(14) 0.0444(17) 0.0352(15) -0.0108(12) -0.0055(11) 0.0061(12)
C230 0.010(5) 0.018(5) 0.034(6) 0.015(4) -0.004(4) -0.005(4)
C231 0.0170(16) 0.0296(18) 0.0276(18) 0.0035(15) -0.0035(12) 0.0045(14)
C240 0.023(5) 0.038(6) 0.040(6) 0.015(5) 0.009(4) -0.007(5)
C241 0.0273(17) 0.040(2) 0.0281(18) 0.0072(15) -0.0016(13) 0.0029(14)
C250 0.028(5) 0.038(7) 0.044(6) 0.010(5) 0.003(5) -0.012(5)
C251 0.0208(16) 0.062(3) 0.032(2) 0.018(2) -0.0010(13) -0.0009(18)
C260 0.026(5) 0.036(7) 0.034(7) 0.014(5) 0.000(4) -0.008(5)
C261 0.0180(15) 0.049(2) 0.048(3) 0.025(2) -0.0060(16) -0.0070(15)
C270 0.031(5) 0.028(6) 0.037(7) 0.005(5) -0.002(5) -0.020(5)
C271 0.0280(17) 0.0345(19) 0.055(3) 0.0105(19) -0.0138(18) -0.0072(14)
C280 0.018(5) 0.036(6) 0.030(6) 0.006(4) 0.002(4) -0.006(4)
C281 0.0208(16) 0.0291(17) 0.043(2) 0.0011(15) -0.0030(15) -0.0042(13)

_refine_ls_extinction_method     None
_oxford_refine_ls_scale          0.25731(11)
loop_
_geom_bond_atom_site_label_1
_geom_bond_site_symmetry_1
_geom_bond_atom_site_label_2
_geom_bond_site_symmetry_2
_geom_bond_distance
_geom_bond_publ_flag
Ti1 . Ti2 . 3.0942(5) yes
Ti1 . Ti3 . 3.0814(5) yes
Ti1 . Ti4 . 2.8950(5) yes
Ti1 . O6 . 1.8930(17) yes
Ti1 . O7 . 1.9429(15) yes
Ti1 . O13 . 1.8008(14) yes
Ti1 . O44 . 2.1037(13) yes
Ti1 . O47 . 2.0246(15) yes
Ti1 . P67 . 3.2334(8) yes
Ti1 . O68 . 2.0666(17) yes
Ti2 . Ti3 . 2.8911(6) yes
Ti2 . Ti4 . 3.0989(6) yes
Ti2 . O5 . 1.9220(18) yes
Ti2 . O7 . 2.1101(13) yes
Ti2 . P15 . 3.2070(6) yes
Ti2 . O16 . 2.0213(15) yes
Ti2 . O44 . 1.9242(15) yes
Ti2 . O65 . 1.7878(14) yes
Ti2 . O66 . 2.0169(17) yes
Ti2 . P67 . 3.1995(7) yes
Ti3 . Ti4 . 3.1102(5) yes
Ti3 . O5 . 1.9086(15) yes
Ti3 . O6 . 2.1453(14) yes
Ti3 . O31 . 1.9970(18) yes
Ti3 . O44 . 1.9514(17) yes
Ti3 . O45 . 2.0262(16) yes
Ti3 . P46 . 3.1839(7) yes
Ti3 . O60 . 1.7794(14) yes
Ti4 . O5 . 2.1614(14) yes
Ti4 . O6 . 1.9512(15) yes
Ti4 . O7 . 1.9164(16) yes
Ti4 . O8 . 1.7675(14) yes
Ti4 . O14 . 2.0232(17) yes
Ti4 . P15 . 3.1529(8) yes
Ti4 . O29 . 2.0181(18) yes
Ti4 . P30 . 3.2091(8) yes
O8 . C9 . 1.409(3) yes
C9 . C10 . 1.518(4) yes
C9 . H91 . 0.957 no
C9 . H92 . 0.957 no
C10 . C11 . 1.524(4) yes
C10 . H101 . 0.956 no
C10 . H102 . 0.954 no
C11 . C12 . 1.520(3) yes
C11 . H111 . 0.957 no
C11 . H112 . 0.955 no
C12 . O13 . 1.419(3) yes
C12 . H121 . 0.959 no
C12 . H122 . 0.944 no
O14 . P15 . 1.520(2) yes
P15 . O16 . 1.5269(14) yes
P15 . C17 . 1.791(2) yes
P15 . C230 . 1.794(5) yes
P15 . O16 . 1.5269(14) yes
P15 . C17 . 1.791(2) yes
P15 . C231 . 1.803(2) yes
C17 . C18 . 1.382(3) yes
C17 . C22 . 1.411(3) yes
C18 . C19 . 1.394(3) yes
C18 . H181 . 0.957 no
C19 . C20 . 1.394(3) yes
C19 . H191 . 0.961 no
C20 . C21 . 1.387(4) yes
C20 . H201 . 0.955 no
C21 . C22 . 1.385(3) yes
C21 . H211 . 0.955 no
C22 . H221 . 0.959 no
O29 . P30 . 1.5222(17) yes
P30 . O31 . 1.5277(15) yes
P30 . C32 . 1.791(3) yes
P30 . C38 . 1.798(2) yes
C32 . C33 . 1.397(3) yes
C32 . C37 . 1.388(4) yes
C33 . C34 . 1.404(5) yes
C33 . H331 . 0.964 no
C34 . C35 . 1.371(5) yes
C34 . H341 . 0.957 no
C35 . C36 . 1.391(4) yes
C35 . H351 . 0.963 no
C36 . C37 . 1.391(4) yes
C36 . H361 . 0.957 no
C37 . H371 . 0.952 no
C38 . C39 . 1.396(3) yes
C38 . C43 . 1.389(4) yes
C39 . C40 . 1.387(4) yes
C39 . H391 . 0.962 no
C40 . C41 . 1.367(5) yes
C40 . H401 . 0.956 no
C41 . C42 . 1.391(4) yes
C41 . H411 . 0.952 no
C42 . C43 . 1.386(4) yes
C42 . H421 . 0.956 no
C43 . H431 . 0.951 no
O45 . P46 . 1.5234(16) yes
P46 . O47 . 1.5272(16) yes
P46 . C48 . 1.798(2) yes
P46 . C54 . 1.791(3) yes
C48 . C49 . 1.401(3) yes
C48 . C53 . 1.380(4) yes
C49 . C50 . 1.392(3) yes
C49 . H491 . 0.969 no
C50 . C51 . 1.385(4) yes
C50 . H501 . 0.957 no
C51 . C52 . 1.380(4) yes
C51 . H511 . 0.959 no
C52 . C53 . 1.404(3) yes
C52 . H521 . 0.968 no
C53 . H531 . 0.956 no
C54 . C55 . 1.402(3) yes
C54 . C59 . 1.395(4) yes
C55 . C56 . 1.386(4) yes
C55 . H551 . 0.968 no
C56 . C57 . 1.382(4) yes
C56 . H561 . 0.956 no
C57 . C58 . 1.390(4) yes
C57 . H571 . 0.960 no
C58 . C59 . 1.396(4) yes
C58 . H581 . 0.965 no
C59 . H591 . 0.958 no
O60 . C61 . 1.424(2) yes
C61 . C62 . 1.513(4) yes
C61 . H611 . 0.947 no
C61 . H612 . 0.960 no
C62 . C63 . 1.532(3) yes
C62 . H621 . 0.953 no
C62 . H622 . 0.954 no
C63 . C64 . 1.520(3) yes
C63 . H631 . 0.963 no
C63 . H632 . 0.952 no
C64 . O65 . 1.421(3) yes
C64 . H641 . 0.949 no
C64 . H642 . 0.964 no
O66 . P67 . 1.5204(15) yes
P67 . O68 . 1.5211(17) yes
P67 . C69 . 1.7995(19) yes
P67 . C75 . 1.797(2) yes
C69 . C70 . 1.396(3) yes
C69 . C74 . 1.399(3) yes
C70 . C71 . 1.394(3) yes
C70 . H701 . 0.956 no
C71 . C72 . 1.386(3) yes
C71 . H711 . 0.957 no
C72 . C73 . 1.389(4) yes
C72 . H721 . 0.952 no
C73 . C74 . 1.390(3) yes
C73 . H731 . 0.954 no
C74 . H741 . 0.963 no
C75 . C76 . 1.398(4) yes
C75 . C80 . 1.394(3) yes
C76 . C77 . 1.385(4) yes
C76 . H761 . 0.960 no
C77 . C78 . 1.391(4) yes
C77 . H771 . 0.958 no
C78 . C79 . 1.385(4) yes
C78 . H781 . 0.956 no
C79 . C80 . 1.396(4) yes
C79 . H791 . 0.958 no
C80 . H801 . 0.959 no
C81 . C82 . 1.512(4) yes
C81 . C83 . 1.400(4) yes
C81 . C87 . 1.375(5) yes
C82 . H821 . 0.955 no
C82 . H822 . 0.947 no
C82 . H823 . 0.958 no
C83 . C84 . 1.386(4) yes
C83 . H831 . 0.973 no
C84 . C85 . 1.384(5) yes
C84 . H841 . 0.958 no
C85 . C86 . 1.373(4) yes
C85 . H851 . 0.968 no
C86 . C87 . 1.390(4) yes
C86 . H861 . 0.973 no
C87 . H871 . 0.965 no
C88 . C89 . 1.395(4) yes
C88 . C93 . 1.380(4) yes
C88 . H881 . 0.978 no
C89 . C90 . 1.387(5) yes
C89 . C94 . 1.497(4) yes
C90 . C91 . 1.390(5) yes
C90 . H901 . 0.974 no
C91 . C92 . 1.385(5) yes
C91 . H911 . 0.969 no
C92 . C93 . 1.390(5) yes
C92 . H921 . 0.954 no
C93 . H931 . 0.956 no
C94 . H941 . 0.951 no
C94 . H942 . 0.961 no
C94 . H943 . 0.954 no
C230 . C240 . 1.398(6) yes
C230 . C280 . 1.392(5) yes
C231 . C241 . 1.398(3) yes
C231 . C281 . 1.399(3) yes
C240 . C250 . 1.408(5) yes
C240 . H2401 . 0.985 no
C241 . C251 . 1.408(3) yes
C241 . H2411 . 0.968 no
C250 . C260 . 1.356(6) yes
C250 . H2501 . 0.985 no
C251 . C261 . 1.354(4) yes
C251 . H2511 . 0.963 no
C260 . C270 . 1.359(6) yes
C260 . H2601 . 0.981 no
C261 . C271 . 1.367(4) yes
C261 . H2611 . 0.975 no
C270 . C280 . 1.409(5) yes
C270 . H2701 . 0.952 no
C271 . C281 . 1.400(3) yes
C271 . H2711 . 0.965 no
C280 . H2801 . 0.953 no
C281 . H2811 . 0.968 no
loop_
_geom_angle_atom_site_label_1
_geom_angle_site_symmetry_1
_geom_angle_atom_site_label_2
_geom_angle_site_symmetry_2
_geom_angle_atom_site_label_3
_geom_angle_site_symmetry_3
_geom_angle
_geom_angle_publ_flag
Ti2 . Ti1 . Ti3 . 55.828(13) yes
Ti2 . Ti1 . Ti4 . 62.212(13) yes
Ti3 . Ti1 . Ti4 . 62.629(12) yes
Ti2 . Ti1 . O6 . 83.53(5) yes
Ti3 . Ti1 . O6 . 43.40(4) yes
Ti4 . Ti1 . O6 . 41.91(5) yes
Ti2 . Ti1 . O7 . 42.28(4) yes
Ti3 . Ti1 . O7 . 82.53(4) yes
Ti4 . Ti1 . O7 . 41.05(5) yes
O6 . Ti1 . O7 . 81.64(7) yes
Ti2 . Ti1 . O13 . 139.67(5) yes
Ti3 . Ti1 . O13 . 144.85(6) yes
Ti4 . Ti1 . O13 . 95.15(5) yes
O6 . Ti1 . O13 . 101.69(7) yes
O7 . Ti1 . O13 . 98.35(6) yes
Ti2 . Ti1 . O44 . 37.73(4) yes
Ti3 . Ti1 . O44 . 38.74(5) yes
Ti4 . Ti1 . O44 . 85.65(4) yes
O6 . Ti1 . O44 . 81.63(6) yes
O7 . Ti1 . O44 . 79.59(5) yes
Ti2 . Ti1 . O47 . 122.79(4) yes
Ti3 . Ti1 . O47 . 83.78(5) yes
Ti4 . Ti1 . O47 . 135.20(5) yes
O6 . Ti1 . O47 . 93.35(7) yes
O7 . Ti1 . O47 . 164.50(6) yes
Ti2 . Ti1 . P67 . 60.701(15) yes
Ti3 . Ti1 . P67 . 107.530(16) yes
Ti4 . Ti1 . P67 . 112.683(18) yes
O6 . Ti1 . P67 . 144.23(5) yes
O7 . Ti1 . P67 . 72.58(5) yes
Ti2 . Ti1 . O68 . 82.34(4) yes
Ti3 . Ti1 . O68 . 123.92(4) yes
Ti4 . Ti1 . O68 . 131.11(5) yes
O6 . Ti1 . O68 . 165.50(6) yes
O7 . Ti1 . O68 . 90.06(6) yes
O13 . Ti1 . O44 . 175.86(8) yes
O13 . Ti1 . O47 . 97.03(6) yes
O44 . Ti1 . O47 . 85.19(6) yes
O13 . Ti1 . P67 . 106.17(6) yes
O44 . Ti1 . P67 . 69.82(5) yes
O47 . Ti1 . P67 . 104.89(5) yes
O13 . Ti1 . O68 . 91.22(7) yes
O44 . Ti1 . O68 . 85.21(6) yes
O47 . Ti1 . O68 . 91.57(6) yes
P67 . Ti1 . O68 . 21.76(4) yes
Ti1 . Ti2 . Ti3 . 61.862(14) yes
Ti1 . Ti2 . Ti4 . 55.740(12) yes
Ti3 . Ti2 . Ti4 . 62.449(13) yes
Ti1 . Ti2 . O5 . 82.78(5) yes
Ti3 . Ti2 . O5 . 40.83(4) yes
Ti4 . Ti2 . O5 . 43.61(4) yes
Ti1 . Ti2 . O7 . 38.27(4) yes
Ti3 . Ti2 . O7 . 84.84(5) yes
Ti4 . Ti2 . O7 . 37.45(4) yes
O5 . Ti2 . O7 . 80.46(6) yes
Ti1 . Ti2 . P15 . 104.533(15) yes
Ti3 . Ti2 . P15 . 115.089(19) yes
Ti4 . Ti2 . P15 . 59.971(16) yes
O5 . Ti2 . P15 . 76.37(4) yes
O7 . Ti2 . P15 . 66.82(4) yes
Ti1 . Ti2 . O16 . 121.64(4) yes
Ti3 . Ti2 . O16 . 133.31(5) yes
Ti4 . Ti2 . O16 . 81.75(5) yes
O5 . Ti2 . O16 . 92.60(7) yes
O7 . Ti2 . O16 . 83.47(6) yes
Ti1 . Ti2 . O44 . 41.99(4) yes
Ti3 . Ti2 . O44 . 42.12(5) yes
Ti4 . Ti2 . O44 . 83.15(4) yes
O5 . Ti2 . O44 . 81.69(7) yes
O7 . Ti2 . O44 . 79.84(6) yes
Ti1 . Ti2 . O65 . 140.92(5) yes
Ti3 . Ti2 . O65 . 93.89(6) yes
Ti4 . Ti2 . O65 . 141.69(6) yes
O5 . Ti2 . O65 . 98.55(7) yes
O7 . Ti2 . O65 . 178.73(8) yes
Ti1 . Ti2 . O66 . 82.71(5) yes
Ti3 . Ti2 . O66 . 133.64(5) yes
Ti4 . Ti2 . O66 . 121.66(4) yes
O5 . Ti2 . O66 . 164.24(6) yes
O7 . Ti2 . O66 . 84.34(6) yes
Ti1 . Ti2 . P67 . 61.802(15) yes
Ti3 . Ti2 . P67 . 113.431(17) yes
Ti4 . Ti2 . P67 . 108.268(16) yes
O5 . Ti2 . P67 . 144.58(5) yes
O7 . Ti2 . P67 . 71.79(4) yes
P15 . Ti2 . O16 . 21.78(5) yes
P15 . Ti2 . O44 . 142.45(5) yes
O16 . Ti2 . O44 . 163.04(6) yes
P15 . Ti2 . O65 . 113.78(5) yes
O16 . Ti2 . O65 . 97.39(7) yes
O44 . Ti2 . O65 . 99.24(6) yes
P15 . Ti2 . O66 . 101.44(4) yes
O16 . Ti2 . O66 . 89.79(7) yes
O44 . Ti2 . O66 . 91.58(6) yes
O65 . Ti2 . O66 . 96.58(7) yes
P15 . Ti2 . P67 . 110.747(18) yes
O16 . Ti2 . P67 . 105.34(5) yes
O44 . Ti2 . P67 . 72.26(5) yes
O65 . Ti2 . P67 . 108.82(6) yes
O66 . Ti2 . P67 . 21.68(4) yes
Ti1 . Ti3 . Ti2 . 62.310(14) yes
Ti1 . Ti3 . Ti4 . 55.752(11) yes
Ti2 . Ti3 . Ti4 . 62.051(13) yes
Ti1 . Ti3 . O5 . 83.33(5) yes
Ti2 . Ti3 . O5 . 41.17(5) yes
Ti4 . Ti3 . O5 . 43.27(4) yes
Ti1 . Ti3 . O6 . 37.32(4) yes
Ti2 . Ti3 . O6 . 84.81(5) yes
Ti4 . Ti3 . O6 . 38.33(4) yes
O5 . Ti3 . O6 . 81.02(6) yes
Ti1 . Ti3 . O31 . 123.79(4) yes
Ti2 . Ti3 . O31 . 132.59(5) yes
Ti4 . Ti3 . O31 . 83.19(4) yes
O5 . Ti3 . O31 . 91.43(7) yes
O6 . Ti3 . O31 . 86.51(6) yes
Ti1 . Ti3 . O44 . 42.42(4) yes
Ti2 . Ti3 . O44 . 41.40(4) yes
Ti4 . Ti3 . O44 . 82.44(4) yes
O5 . Ti3 . O44 . 81.33(7) yes
O6 . Ti3 . O44 . 79.25(6) yes
Ti1 . Ti3 . O45 . 80.84(5) yes
Ti2 . Ti3 . O45 . 132.15(5) yes
Ti4 . Ti3 . O45 . 121.11(4) yes
O5 . Ti3 . O45 . 163.13(6) yes
O6 . Ti3 . O45 . 82.86(6) yes
Ti1 . Ti3 . P46 . 60.991(14) yes
Ti2 . Ti3 . P46 . 110.049(19) yes
Ti4 . Ti3 . P46 . 110.384(16) yes
O5 . Ti3 . P46 . 143.95(5) yes
O6 . Ti3 . P46 . 73.74(4) yes
Ti1 . Ti3 . O60 . 139.02(6) yes
Ti2 . Ti3 . O60 . 96.15(6) yes
Ti4 . Ti3 . O60 . 146.34(6) yes
O5 . Ti3 . O60 . 103.26(7) yes
O6 . Ti3 . O60 . 174.51(6) yes
O31 . Ti3 . O44 . 164.86(6) yes
O31 . Ti3 . O45 . 92.53(7) yes
O44 . Ti3 . O45 . 90.82(7) yes
O31 . Ti3 . P46 . 111.89(5) yes
O44 . Ti3 . P46 . 69.12(5) yes
O45 . Ti3 . P46 . 22.48(5) yes
O31 . Ti3 . O60 . 96.74(7) yes
O44 . Ti3 . O60 . 97.86(7) yes
O45 . Ti3 . O60 . 92.55(7) yes
P46 . Ti3 . O60 . 100.89(5) yes
Ti3 . Ti4 . Ti2 . 55.501(13) yes
Ti3 . Ti4 . Ti1 . 61.619(12) yes
Ti2 . Ti4 . Ti1 . 62.048(12) yes
Ti3 . Ti4 . O5 . 37.25(4) yes
Ti2 . Ti4 . O5 . 37.83(5) yes
Ti1 . Ti4 . O5 . 84.13(4) yes
Ti3 . Ti4 . O6 . 42.99(4) yes
Ti2 . Ti4 . O6 . 82.53(5) yes
Ti1 . Ti4 . O6 . 40.39(5) yes
O5 . Ti4 . O6 . 79.68(6) yes
Ti3 . Ti4 . O7 . 82.13(4) yes
Ti2 . Ti4 . O7 . 42.03(4) yes
Ti1 . Ti4 . O7 . 41.75(5) yes
O5 . Ti4 . O7 . 79.28(6) yes
O6 . Ti4 . O7 . 80.83(7) yes
Ti3 . Ti4 . O8 . 142.80(6) yes
Ti2 . Ti4 . O8 . 138.88(6) yes
Ti1 . Ti4 . O8 . 93.48(5) yes
O5 . Ti4 . O8 . 176.69(8) yes
O6 . Ti4 . O8 . 99.98(7) yes
Ti3 . Ti4 . O14 . 119.83(4) yes
Ti2 . Ti4 . O14 . 81.40(5) yes
Ti1 . Ti4 . O14 . 134.03(5) yes
O5 . Ti4 . O14 . 82.73(6) yes
O6 . Ti4 . O14 . 162.05(6) yes
Ti3 . Ti4 . P15 . 110.571(17) yes
Ti2 . Ti4 . P15 . 61.716(14) yes
Ti1 . Ti4 . P15 . 110.91(2) yes
O5 . Ti4 . P15 . 74.95(5) yes
O6 . Ti4 . P15 . 143.92(5) yes
Ti3 . Ti4 . O29 . 81.60(4) yes
Ti2 . Ti4 . O29 . 123.24(4) yes
Ti1 . Ti4 . O29 . 130.23(5) yes
O5 . Ti4 . O29 . 85.43(6) yes
O6 . Ti4 . O29 . 89.86(7) yes
Ti3 . Ti4 . P30 . 60.130(14) yes
Ti2 . Ti4 . P30 . 105.505(16) yes
Ti1 . Ti4 . P30 . 113.188(18) yes
O5 . Ti4 . P30 . 68.38(5) yes
O6 . Ti4 . P30 . 74.45(5) yes
O7 . Ti4 . O8 . 97.42(7) yes
O7 . Ti4 . O14 . 92.46(7) yes
O8 . Ti4 . O14 . 97.38(7) yes
O7 . Ti4 . P15 . 69.64(5) yes
O8 . Ti4 . P15 . 103.88(6) yes
O14 . Ti4 . P15 . 23.22(5) yes
O7 . Ti4 . O29 . 163.27(6) yes
O8 . Ti4 . O29 . 97.87(7) yes
O14 . Ti4 . O29 . 92.27(7) yes
P15 . Ti4 . O29 . 112.91(5) yes
O7 . Ti4 . P30 . 142.03(4) yes
O8 . Ti4 . P30 . 114.76(7) yes
O14 . Ti4 . P30 . 102.28(5) yes
P15 . Ti4 . P30 . 117.72(2) yes
O29 . Ti4 . P30 . 21.47(4) yes
Ti4 . O5 . Ti2 . 98.56(7) yes
Ti4 . O5 . Ti3 . 99.48(7) yes
Ti2 . O5 . Ti3 . 98.00(6) yes
Ti3 . O6 . Ti4 . 98.68(7) yes
Ti3 . O6 . Ti1 . 99.27(7) yes
Ti4 . O6 . Ti1 . 97.71(8) yes
Ti2 . O7 . Ti1 . 99.45(6) yes
Ti2 . O7 . Ti4 . 100.53(6) yes
Ti1 . O7 . Ti4 . 97.20(8) yes
Ti4 . O8 . C9 . 160.57(15) yes
O8 . C9 . C10 . 113.9(2) yes
O8 . C9 . H91 . 108.5 no
C10 . C9 . H91 . 108.9 no
O8 . C9 . H92 . 108.6 no
C10 . C9 . H92 . 108.5 no
H91 . C9 . H92 . 108.3 no
C9 . C10 . C11 . 116.33(19) yes
C9 . C10 . H101 . 107.6 no
C11 . C10 . H101 . 107.9 no
C9 . C10 . H102 . 108.3 no
C11 . C10 . H102 . 107.7 no
H101 . C10 . H102 . 108.7 no
C10 . C11 . C12 . 115.7(2) yes
C10 . C11 . H111 . 108.3 no
C12 . C11 . H111 . 108.0 no
C10 . C11 . H112 . 108.2 no
C12 . C11 . H112 . 108.1 no
H111 . C11 . H112 . 108.4 no
C11 . C12 . O13 . 111.27(18) yes
C11 . C12 . H121 . 108.8 no
O13 . C12 . H121 . 108.7 no
C11 . C12 . H122 . 109.1 no
O13 . C12 . H122 . 109.7 no
H121 . C12 . H122 . 109.2 no
C12 . O13 . Ti1 . 141.39(16) yes
Ti4 . O14 . P15 . 125.13(9) yes
O14 . P15 . Ti4 . 31.66(6) yes
O14 . P15 . Ti2 . 85.46(6) yes
Ti4 . P15 . Ti2 . 58.312(14) yes
O14 . P15 . O16 . 113.63(9) yes
Ti4 . P15 . O16 . 87.73(7) yes
Ti2 . P15 . O16 . 29.42(7) yes
O14 . P15 . C17 . 109.26(10) yes
Ti4 . P15 . C17 . 103.47(8) yes
Ti2 . P15 . C17 . 113.56(7) yes
O16 . P15 . C17 . 109.09(10) yes
O14 . P15 . C230 . 101.5(3) yes
Ti4 . P15 . C230 . 129.5(3) yes
Ti2 . P15 . C230 . 126.1(2) yes
O16 . P15 . C230 . 109.3(2) yes
C17 . P15 . C230 . 113.9(3) yes
O14 . P15 . Ti4 . 31.66(6) yes
O14 . P15 . Ti2 . 85.46(6) yes
Ti4 . P15 . Ti2 . 58.312(14) yes
O14 . P15 . O16 . 113.63(9) yes
Ti4 . P15 . O16 . 87.73(7) yes
Ti2 . P15 . O16 . 29.42(7) yes
O14 . P15 . C17 . 109.26(10) yes
Ti4 . P15 . C17 . 103.47(8) yes
Ti2 . P15 . C17 . 113.56(7) yes
O16 . P15 . C17 . 109.09(10) yes
O14 . P15 . C231 . 111.92(12) yes
Ti4 . P15 . C231 . 140.81(11) yes
Ti2 . P15 . C231 . 129.51(10) yes
O16 . P15 . C231 . 107.73(12) yes
C17 . P15 . C231 . 104.81(13) yes
Ti2 . O16 . P15 . 128.79(11) yes
P15 . C17 . C18 . 121.22(15) yes
P15 . C17 . C22 . 118.91(18) yes
C18 . C17 . C22 . 119.7(2) yes
C17 . C18 . C19 . 120.47(18) yes
C17 . C18 . H181 . 119.7 no
C19 . C18 . H181 . 119.8 no
C18 . C19 . C20 . 119.6(2) yes
C18 . C19 . H191 . 119.5 no
C20 . C19 . H191 . 120.9 no
C19 . C20 . C21 . 120.2(2) yes
C19 . C20 . H201 . 120.4 no
C21 . C20 . H201 . 119.4 no
C20 . C21 . C22 . 120.41(19) yes
C20 . C21 . H211 . 119.4 no
C22 . C21 . H211 . 120.2 no
C17 . C22 . C21 . 119.6(2) yes
C17 . C22 . H221 . 120.1 no
C21 . C22 . H221 . 120.3 no
Ti4 . O29 . P30 . 129.50(9) yes
O29 . P30 . Ti4 . 29.03(6) yes
O29 . P30 . O31 . 116.01(10) yes
Ti4 . P30 . O31 . 87.41(7) yes
O29 . P30 . C32 . 108.73(11) yes
Ti4 . P30 . C32 . 125.01(8) yes
O31 . P30 . C32 . 105.79(11) yes
O29 . P30 . C38 . 107.45(11) yes
Ti4 . P30 . C38 . 115.00(9) yes
O31 . P30 . C38 . 107.97(10) yes
C32 . P30 . C38 . 110.91(12) yes
Ti3 . O31 . P30 . 127.43(11) yes
P30 . C32 . C33 . 120.7(2) yes
P30 . C32 . C37 . 119.58(18) yes
C33 . C32 . C37 . 119.6(3) yes
C32 . C33 . C34 . 119.2(3) yes
C32 . C33 . H331 . 119.9 no
C34 . C33 . H331 . 120.9 no
C33 . C34 . C35 . 120.7(2) yes
C33 . C34 . H341 . 120.1 no
C35 . C34 . H341 . 119.2 no
C34 . C35 . C36 . 120.3(3) yes
C34 . C35 . H351 . 120.6 no
C36 . C35 . H351 . 119.2 no
C35 . C36 . C37 . 119.5(3) yes
C35 . C36 . H361 . 120.5 no
C37 . C36 . H361 . 120.0 no
C36 . C37 . C32 . 120.8(2) yes
C36 . C37 . H371 . 120.2 no
C32 . C37 . H371 . 119.0 no
P30 . C38 . C39 . 120.1(2) yes
P30 . C38 . C43 . 120.86(18) yes
C39 . C38 . C43 . 119.0(2) yes
C38 . C39 . C40 . 120.3(3) yes
C38 . C39 . H391 . 119.4 no
C40 . C39 . H391 . 120.2 no
C39 . C40 . C41 . 120.0(3) yes
C39 . C40 . H401 . 120.5 no
C41 . C40 . H401 . 119.5 no
C40 . C41 . C42 . 120.6(3) yes
C40 . C41 . H411 . 119.4 no
C42 . C41 . H411 . 120.0 no
C41 . C42 . C43 . 119.5(3) yes
C41 . C42 . H421 . 120.9 no
C43 . C42 . H421 . 119.6 no
C38 . C43 . C42 . 120.5(3) yes
C38 . C43 . H431 . 119.3 no
C42 . C43 . H431 . 120.2 no
Ti1 . O44 . Ti3 . 98.84(7) yes
Ti1 . O44 . Ti2 . 100.29(6) yes
Ti3 . O44 . Ti2 . 96.48(6) yes
Ti3 . O45 . P46 . 126.94(11) yes
O45 . P46 . Ti3 . 30.57(7) yes
O45 . P46 . O47 . 114.80(8) yes
Ti3 . P46 . O47 . 88.66(6) yes
O45 . P46 . C48 . 109.24(9) yes
Ti3 . P46 . C48 . 106.02(7) yes
O47 . P46 . C48 . 108.93(11) yes
O45 . P46 . C54 . 107.04(11) yes
Ti3 . P46 . C54 . 134.16(8) yes
O47 . P46 . C54 . 110.06(9) yes
C48 . P46 . C54 . 106.45(10) yes
Ti1 . O47 . P46 . 126.58(9) yes
P46 . C48 . C49 . 118.1(2) yes
P46 . C48 . C53 . 121.54(17) yes
C49 . C48 . C53 . 120.3(2) yes
C48 . C49 . C50 . 119.8(3) yes
C48 . C49 . H491 . 119.4 no
C50 . C49 . H491 . 120.7 no
C49 . C50 . C51 . 119.5(2) yes
C49 . C50 . H501 . 120.5 no
C51 . C50 . H501 . 120.0 no
C50 . C51 . C52 . 120.9(2) yes
C50 . C51 . H511 . 119.6 no
C52 . C51 . H511 . 119.5 no
C51 . C52 . C53 . 119.9(3) yes
C51 . C52 . H521 . 120.3 no
C53 . C52 . H521 . 119.8 no
C52 . C53 . C48 . 119.5(2) yes
C52 . C53 . H531 . 120.9 no
C48 . C53 . H531 . 119.6 no
P46 . C54 . C55 . 119.5(2) yes
P46 . C54 . C59 . 120.56(18) yes
C55 . C54 . C59 . 119.9(2) yes
C54 . C55 . C56 . 119.6(3) yes
C54 . C55 . H551 . 120.3 no
C56 . C55 . H551 . 120.1 no
C55 . C56 . C57 . 120.6(2) yes
C55 . C56 . H561 . 119.7 no
C57 . C56 . H561 . 119.8 no
C56 . C57 . C58 . 120.3(3) yes
C56 . C57 . H571 . 119.7 no
C58 . C57 . H571 . 120.0 no
C57 . C58 . C59 . 119.9(3) yes
C57 . C58 . H581 . 120.0 no
C59 . C58 . H581 . 120.2 no
C58 . C59 . C54 . 119.7(2) yes
C58 . C59 . H591 . 119.9 no
C54 . C59 . H591 . 120.3 no
Ti3 . O60 . C61 . 145.03(14) yes
O60 . C61 . C62 . 111.16(19) yes
O60 . C61 . H611 . 109.6 no
C62 . C61 . H611 . 109.5 no
O60 . C61 . H612 . 108.6 no
C62 . C61 . H612 . 109.0 no
H611 . C61 . H612 . 108.9 no
C61 . C62 . C63 . 114.0(2) yes
C61 . C62 . H621 . 108.6 no
C63 . C62 . H621 . 108.7 no
C61 . C62 . H622 . 108.4 no
C63 . C62 . H622 . 108.2 no
H621 . C62 . H622 . 108.9 no
C62 . C63 . C64 . 115.19(19) yes
C62 . C63 . H631 . 107.8 no
C64 . C63 . H631 . 107.9 no
C62 . C63 . H632 . 108.2 no
C64 . C63 . H632 . 109.3 no
H631 . C63 . H632 . 108.2 no
C63 . C64 . O65 . 111.22(18) yes
C63 . C64 . H641 . 110.2 no
O65 . C64 . H641 . 109.6 no
C63 . C64 . H642 . 108.7 no
O65 . C64 . H642 . 108.6 no
H641 . C64 . H642 . 108.4 no
C64 . O65 . Ti2 . 152.90(18) yes
Ti2 . O66 . P67 . 128.97(11) yes
O66 . P67 . Ti2 . 29.35(7) yes
O66 . P67 . Ti1 . 85.87(7) yes
Ti2 . P67 . Ti1 . 57.498(15) yes
O66 . P67 . O68 . 116.11(9) yes
Ti2 . P67 . O68 . 87.58(6) yes
Ti1 . P67 . O68 . 30.24(6) yes
O66 . P67 . C69 . 107.01(9) yes
Ti2 . P67 . C69 . 114.16(7) yes
Ti1 . P67 . C69 . 122.77(8) yes
O68 . P67 . C69 . 110.46(9) yes
O66 . P67 . C75 . 107.86(10) yes
Ti2 . P67 . C75 . 127.42(7) yes
Ti1 . P67 . C75 . 122.62(7) yes
O68 . P67 . C75 . 108.69(9) yes
C69 . P67 . C75 . 106.24(10) yes
Ti1 . O68 . P67 . 127.99(9) yes
P67 . C69 . C70 . 120.87(15) yes
P67 . C69 . C74 . 119.12(16) yes
C70 . C69 . C74 . 119.97(18) yes
C69 . C70 . C71 . 120.0(2) yes
C69 . C70 . H701 . 119.8 no
C71 . C70 . H701 . 120.2 no
C70 . C71 . C72 . 119.5(2) yes
C70 . C71 . H711 . 120.2 no
C72 . C71 . H711 . 120.3 no
C71 . C72 . C73 . 121.0(2) yes
C71 . C72 . H721 . 119.4 no
C73 . C72 . H721 . 119.6 no
C72 . C73 . C74 . 119.8(2) yes
C72 . C73 . H731 . 119.4 no
C74 . C73 . H731 . 120.8 no
C69 . C74 . C73 . 119.8(2) yes
C69 . C74 . H741 . 119.6 no
C73 . C74 . H741 . 120.6 no
P67 . C75 . C76 . 119.13(16) yes
P67 . C75 . C80 . 121.59(19) yes
C76 . C75 . C80 . 119.3(2) yes
C75 . C76 . C77 . 120.0(2) yes
C75 . C76 . H761 . 120.3 no
C77 . C76 . H761 . 119.7 no
C76 . C77 . C78 . 120.9(2) yes
C76 . C77 . H771 . 119.9 no
C78 . C77 . H771 . 119.2 no
C77 . C78 . C79 . 119.2(2) yes
C77 . C78 . H781 . 120.0 no
C79 . C78 . H781 . 120.7 no
C78 . C79 . C80 . 120.5(2) yes
C78 . C79 . H791 . 119.8 no
C80 . C79 . H791 . 119.7 no
C79 . C80 . C75 . 120.1(2) yes
C79 . C80 . H801 . 119.8 no
C75 . C80 . H801 . 120.1 no
C82 . C81 . C83 . 120.3(3) yes
C82 . C81 . C87 . 121.5(3) yes
C83 . C81 . C87 . 118.2(3) yes
C81 . C82 . H821 . 110.0 no
C81 . C82 . H822 . 110.5 no
H821 . C82 . H822 . 109.3 no
C81 . C82 . H823 . 109.5 no
H821 . C82 . H823 . 108.4 no
H822 . C82 . H823 . 109.1 no
C81 . C83 . C84 . 120.1(3) yes
C81 . C83 . H831 . 120.3 no
C84 . C83 . H831 . 119.6 no
C83 . C84 . C85 . 120.7(3) yes
C83 . C84 . H841 . 119.9 no
C85 . C84 . H841 . 119.4 no
C84 . C85 . C86 . 119.6(3) yes
C84 . C85 . H851 . 119.3 no
C86 . C85 . H851 . 121.1 no
C85 . C86 . C87 . 119.6(3) yes
C85 . C86 . H861 . 120.5 no
C87 . C86 . H861 . 119.9 no
C86 . C87 . C81 . 121.8(3) yes
C86 . C87 . H871 . 118.8 no
C81 . C87 . H871 . 119.4 no
C89 . C88 . C93 . 121.4(3) yes
C89 . C88 . H881 . 119.1 no
C93 . C88 . H881 . 119.5 no
C88 . C89 . C90 . 118.0(3) yes
C88 . C89 . C94 . 120.8(3) yes
C90 . C89 . C94 . 121.2(3) yes
C89 . C90 . C91 . 121.1(3) yes
C89 . C90 . H901 . 119.4 no
C91 . C90 . H901 . 119.5 no
C90 . C91 . C92 . 120.0(3) yes
C90 . C91 . H911 . 120.6 no
C92 . C91 . H911 . 119.4 no
C91 . C92 . C93 . 119.7(3) yes
C91 . C92 . H921 . 121.4 no
C93 . C92 . H921 . 118.9 no
C92 . C93 . C88 . 119.8(3) yes
C92 . C93 . H931 . 119.9 no
C88 . C93 . H931 . 120.3 no
C89 . C94 . H941 . 110.6 no
C89 . C94 . H942 . 109.8 no
H941 . C94 . H942 . 108.5 no
C89 . C94 . H943 . 110.6 no
H941 . C94 . H943 . 109.1 no
H942 . C94 . H943 . 108.2 no
P15 . C230 . C240 . 119.40(6) yes
P15 . C230 . C280 . 119.37(6) yes
C240 . C230 . C280 . 120.94(6) yes
P15 . C231 . C241 . 119.32(6) yes
P15 . C231 . C281 . 119.29(6) yes
C241 . C231 . C281 . 120.87(5) yes
C230 . C240 . C250 . 117.80(6) yes
C230 . C240 . H2401 . 121.0 no
C250 . C240 . H2401 . 121.2 no
C231 . C241 . C251 . 117.85(6) yes
C231 . C241 . H2411 . 121.0 no
C251 . C241 . H2411 . 121.2 no
C240 . C250 . C260 . 121.99(6) yes
C240 . C250 . H2501 . 116.5 no
C260 . C250 . H2501 . 121.5 no
C241 . C251 . C261 . 121.98(6) yes
C241 . C251 . H2511 . 117.6 no
C261 . C251 . H2511 . 120.4 no
C250 . C260 . C270 . 119.40(6) yes
C250 . C260 . H2601 . 118.3 no
C270 . C260 . H2601 . 122.3 no
C251 . C261 . C271 . 119.42(6) yes
C251 . C261 . H2611 . 120.5 no
C271 . C261 . H2611 . 120.1 no
C260 . C270 . C280 . 122.00(6) yes
C260 . C270 . H2701 . 118.8 no
C280 . C270 . H2701 . 119.2 no
C261 . C271 . C281 . 122.00(6) yes
C261 . C271 . H2711 . 120.1 no
C281 . C271 . H2711 . 117.9 no
C270 . C280 . C230 . 117.82(6) yes
C270 . C280 . H2801 . 120.6 no
C230 . C280 . H2801 . 121.6 no
C271 . C281 . C231 . 117.85(6) yes
C271 . C281 . H2811 . 120.9 no
C231 . C281 . H2811 . 121.2 no
loop_
_geom_hbond_atom_site_label_D
_geom_hbond_site_symmetry_D
_geom_hbond_atom_site_label_H
_geom_hbond_site_symmetry_H
_geom_hbond_atom_site_label_A
_geom_hbond_site_symmetry_A
_geom_hbond_angle_DHA
_geom_hbond_distance_DH
_geom_hbond_distance_HA
_geom_hbond_distance_DA
_geom_hbond_publ_flag
C11 . H112 . O7 . 141 0.96 2.42 3.218(5) yes
C21 . H211 . O29 2_675 160 0.95 2.58 3.498(5) yes
C40 . H401 . O45 2_765 146 0.96 2.43 3.269(5) yes
C62 . H622 . O44 . 141 0.95 2.54 3.342(5) yes
C71 . H711 . O13 2_666 154 0.96 2.59 3.471(5) yes
C83 . H831 . O16 . 167 0.97 2.54 3.491(5) yes
C260 . H2601 . O65 2_775 149 0.98 2.57 3.451(5) yes
C261 . H2611 . O65 2_775 147 0.97 2.60 3.453(5) yes


_iucr_refine_instructions_details 
;
#
# Punched on 28/10/24 at 12:10:04
#
#LIST     12                                                                    
BLOCK SCALE X'S  U'S 
EQUIV PART(1001,OCC) PART(1002,OCC) 
WEIGHT -1 PART(1002,OCC) 
END                                                                             
#
# Punched on 28/10/24 at 12:10:04
#
#LIST     16                                                                    
NO 
REM   HREST   START (DO NOT REMOVE THIS LINE) 
REM   HREST   END (DO NOT REMOVE THIS LINE) 
SAME P(15) C(230) C(240) C(250) C(260) C(270) C(280) AND 
CONT P(15) C(230) C(280) C(270) C(260) C(250) C(240) AND 
CONT P(15) C(231) C(241) C(251) C(261) C(271) C(281) AND 
CONT P(15) C(231) C(281) C(271) C(261) C(251) C(241) 
DELU 0.015 C(230) C(240) C(250) C(260) C(270) C(280)  AND 
CONT C(230) C(280) C(270) C(260) C(250) C(240)  AND 
CONT C(231) C(241) C(251) C(261) C(271) C(281)  AND 
CONT C(231) C(281) C(271) C(261) C(251) C(241) 
SIMU 0.015 C(230) C(240) C(250) C(260) C(270) C(280)  AND 
CONT C(230) C(280) C(270) C(260) C(250) C(240)  AND 
CONT C(231) C(241) C(251) C(261) C(271) C(281)  AND 
CONT C(231) C(281) C(271) C(261) C(251) C(241) 
PLANAR 0.010000 P(15) C(230) C(240) C(250) C(260) C(270) C(280) 
PLANAR 0.010000 P(15) C(231) C(241) C(251) C(261) C(271) C(281) 
END                                                                             
;

# Manually omitted reflections

loop_
_oxford_refln_omitted_index_h
_oxford_refln_omitted_index_k
_oxford_refln_omitted_index_l
_oxford_refln_omitted_flag
_oxford_refln_omitted_details
-5 12 4 x .
2 -1 6 x .
